# Supplementary material for: Sequencing of Transcriptome and Small RNA Revealed the Xenobiotic Metabolism-Related Genes and Potential Regulatory miRNA in Asian Tramp Snail
Source: Front Genet. 2021 Jan 13;11:595166. doi: 10.3389/fgene.2020.595166 (PMC7838618; doi:10.3389/fgene.2020.595166)
Supplement: Supplementary file 4 [file Table_5.xlsx]

## Sheet: Bradybaena similaris
Supplementary Table 5. Bradybaena similaris glutathione S-transferases
gene ID	Gene legnth (nucleotide)	nucleotide sequence	ORF amino acid sequence	ORF length (AA)	class
c132671.graph c2	1420	CTCACCCTCCCTCGACAACAACTTTTACTTCCGTCTCCATTTCTACAAATTACAAGTTGCAGCGTCATGGTTCCGGGTTTGCCAGCCCGGCTGTATCTATAAAACAAGCCGCCGGCTTCAGCCTGGTAAACAGATCCCTCTGTCCCGCCAACACACTAGCTTGCCAGCTTGCACTGCCATTCCTGTCGCTTGATTCACTGACCAAGTTGGAAGATGCCGGCAAAAATTAAGCTCGGTTACTGGAAAATCCGCGGGTTGGCCCAACCCATCAGACTTTTGCTCAAGTATGCTGGCCAGGACTTTGAAAATGTCATGTATGAGCAAGGAGATGCTCCAGATTACAGCGCTGAGGCCTGGCTGAAGGAGAAACACACCCTCGGCTTGCCTTTCCCCAATCTG…	MPAKIKLGYWKIRGLAQPIRLLLKYAGQDFENVMYEQGDAPDYSAEAWLKEKHTLGLPFPNLPYLIDGDIKLTQSNAILWHLGSKFNYLGEDEKVRAYNQMMLEQAMDFRNGLARTLYNKDYSKLIDEYFKNVHTFLKSFDAYLEGKTWFAGGKNPTICDFPMYELLDQHRLMRPDILNDYKNLQAFLKRFEELPKIKAYMQSDEFMKRPCNNKSAGWK	219	Mu
c128189.graph c0	987	TTCCTTTTATTAATTAATCCTGGTGTTCTTTACATTTTAAATTCAGTCAAAAGTCCGCGCTTCACTACCTAGAAGGCTGCATTTTTACCACTTCTAAGTTAGCCACATGAAAAGCAAATGACCCAAACATGTGAGCAATTAACAAGAGATCTAGAGGTGAATTAATGTCACATGTCATTGTCAGTAAGAAGAGAGTCAATCCAGGTTGCCATTTACTGGCATCTTGCGAAGCCATACAAGACATTTTAATTCCAACCAGAACTCTTGTTGTTGCATGGACGTTTCATGAACTCTTCAGACTCCATGTAGGCTTTGATCTTGGGCAGTTGCTCAAATCTGTCCAAGAAGTCTCGCAGGTTCTTGTACTCGTTGAGGATGTCCGGGCGCATCAGGCGATGC…	MDKPEKIQLGYWKIRGLAQPIRLLLKYAGQDFENVMYEQGDAPDYSRDSWRKVNQQLGLDFPNLPYLIDGDIKITQSNAILVHLGSKFGLLGESEKVRAESHMILDISLDIRSTLGRILYSTDYDKLIDDYFTDVNTSLKAFDAFLQGRRWFAGGQNPTICDFTMYELLDQHRLMRPDILNEYKNLRDFLDRFEQLPKIKAYMESEEFMKRPCNNKSSGWN	221	Mu
c132612.graph_c0	1762	TAGAGCAAGATTTCTTGGGTGTCCATACCTCCAGCAATGAAGGAAGACGTCATGAACGTGCAATAAGCTACAACTGTTATTGTAGTCAATTAGGAGGTCAAGTGTAAACACGGAACAAGAATAAGAACAAAAACAGTACATCCTAACATTGTTAAAATTTGTTTCAAGATTTTAAACCAGAAATGATAAGCTCTGAACCTGATCTGAGCATTGATCATAACAGGCTGGTCAAAATGAACTGACAATTTCAGTTACAATTATAACTGTACTGGCCCCAAACACAATAGCGTTAATATAACCATGAAGAATTTAGTAATCTGAGAAAATACATACATATTTGAGTACAACCACCTGAGTAAGCTCTTTGAAGCACACAAAACTGGTAATATATGAAAGTGA…	HYREERRRRNIIMPAQLGYWGIRGLAQPIRLLLNYVGEDFEDVLYTLGKGPEFSREEWLSVKFTLGLDFPNLPYYIDDDVKLTQSNAILRYLARKHNLYGENEKEQAHIDLLLDEITDLRHGFGRLCYGADFDDKKIENYVEETKPKLAELEKYLADKQYFIGDKVTVCDFYIYEILDVFKVFEPKLLADTPKLVEYHERFEELPAIKAYINSEKFISRPINNTCAQWF	229	Mu
c126209.graph c1	1564	GAGCAACTATAACTGAGCTACAGTTTAAAGTGATAGATGTTTGAGGAGTAACTATAACCGGGCAGATGCTAAAAGTAGTTTGCCACACTCCATGCCGATGGGTACAGAGGTCTTGAAGGATGTCAGGTCTCATTATTGGTTCAAGAAGTTATCTCTCTCTTGAAATCTTCCTATACTGATTAAATTTAATGAAAGTTTGTTGTTAACTATATCTGTGTTCATTTCATTATAAAGGGAATGTCTTTGAAATTATATTCAAGAAAATAAACAGAGCTAAAGTGTTTCACAACAAAGCCACAAGTAATGGCATCCCTATTTAAAATAGTGGCCCTAAGCATTGGCCCTTCTGTGCTTTAAGAGTTGAGGATACCAGGCTAGGGAAGTAGCAATTATCATTCA…	MGKYVFIYFNVRGRGEAIRYLAKEKGLDFEEIVCSADNWYTEWKPKMQFGQLPALRDGDFQVVQSNAILRHLARKHGLYGSTIEEAAQIDMLSDGVEDLRVKYGGLIYKNYEAGKDAYIAELPSQLQPFENLISKSGGDKSGFSVGNKRSFVDYSLIDILDVHLILAPKCLDKFPALIAFYKLNINLPAIAEHRKTEAFKKRTVNGNGKQ	210	Pi
c76832.graph c0	894	GTCTTTTTCATCTACGTTTATGACATTTGCAGCAACGGATGAAGATAAATTAGAGGAGTCCTGTTTTAATCGTCGACTCTATCATCTAAGTAGTCGGCAATCTTGGGGCTCTGGCGGGTCATAGAGTAGAGGTCAGCGACGGCTAGGTGCTCCGACAGAAGGCTGTCAATCATTATGCAGGAGGAGCAATGGTCCAGGAAGTCCATGATAGCTAAGTCAGCCATTGTGATCCCAGACGCGACAACAAACGGTCCTCGAGTCTTTGTGATTAGTTGCTCCCACTCCTTCATTGCAGACGGGAGAATCACGTGCAGCAGTTGACTCTGAGCCCATTCCTGCATCTCCTTGACCTTCTCGCCCGTGAAGACCCAGTTGATGGCCCGCTCGTTCTGCTGCTTC…	MLNVMWREVQLGRQVSALIDFKVEQDRKAWANSCYKLTTLEGKREAELIRLLFVYAGESFEDERITNDQWEEMKPHTPYLSLPVLSRCGRQWGNEGAIVRVLARRFLLMGATNDEHLVVEATYERLRRLKQQNERAINWVFTGEKVKEMQEWAQSQLLHVILPSAMKEWEQLITKTRGPFVVASGITMADLAIMDFLDHCSSCIMIDSLLSEHLAVADLYSMTRQSPKIADYLDDRVDD	239	Sigma
c124317.graph c0	1074	TGAACGTATCATTTGCCAGGCAACGTACTGGACGTATCATTTGCCAGGCAACCTAGTGAACGTATCATTTGCCAAGACATCATCAACAGTCAATAGATGCTACAGTTGATTGCTGTCTTGAAGACGATACGTAAGTAAAGTGACAGACCATGACAAAGTTGAAGTTGTACAAGTAGCTATAGACTATTACAAAGTTGTAGTTGTACAGGTAGCAATCAATAGACTATGACAGAGTTGCAGGTGTATGGGTAGCAATGAATAAATTAGGTATATCTTTTTATAATTATTAGCTTTGTCGATCTCCGAAGTTCCTCCAGGCTGGCCACAAGATGAAGAGAAAAGGCATGTGGCTGGTCTAAATGGACGTGTCCGGCCGCGTGGACAGGTACTTGGCTATTC…	MAPKYKLVYFNVRGRGELLRLLFHAAGVQFENQRVEVADWPALKPNTPEGTLPYLCIDDKPFGESLPIARYIARKYNLAGKSDIDQLQADIILNYVDDIRGIISRARNDKMFTEEQKKELEARVATGLMPKLLVKMEKRLSESCSGYLVGDALSIADLALFDLIETPLMTNPGLLDSFPKLRDHRKKIASYPRIAKYLSTRPDTSI	206	Sigma
c106540.graph c0	1333	CGAGTTTATGGCAAGTGACTTGTATCAATTGATTTTGACTGGAAAACTGGTGTTCCTTTTCAATATATTATTTAAAGTTTGTTCTTGTCATTGCTGAAGATAACATCTTAAGTTTAGTTTCTTTACTTTTTACATTTAGTAAATTTACCCGTTAAAAAAAATTGTATACTTTTGGCCACCAAGTTAGCTGACAACTGTAGCCATTTTCCGTGGCGCTTTAGCTCAAAATAACTTGTGATGAGTTGGCAGTTTAGAAAAATTTAACCAGTAACATTTAGAACAATCCTAGCCAGCAGCCTGCGCCCTCGAACTCAAAGTTTAAACCATTGCTCGCTAGAGATCGTGTGCGTGCGCCGCTATCTAATCCCAATCAGGTTATCACCAGCAACACAAGAGATG…	MSKPKYIYFYLRSRGELPRLVAAVGGLEYEEKRVKFSEWPDLKSKTPYGQLPVLIVDGKWYAQKLAISLYFARQVGLYPTSEDPLEILKYDHALQFTEEILEDINVGRIDNDRFSRPEKQQILVDEILPRKVPNLEKLLKDSGTGFFVGNKLTIVDLSAFDVIEHVIDLLGQSYLDSLPLLKAHYQQIKNIESIKKYLASRPPGEFNF	208	Sigma
c130896.graph c0	2624	AAAAAAAAACCCCCCCCCCCCCCAAAAAAAAAACGCCACTCTTCTAGCCGAATTCTGAGATACCCATGGAGGATTGGGCCTCCAACGTCCTGCAGAACACCAATCCAACATTTTGGCTATAGAATGGCAACAACTCTGTTTCTCGGCTGTGATAATGTGTAACTCTGGTTTCAGGATAAAGTAAATGCTTTTCCTTTAACCTAGAAATAACCAATTCTGATTATTTACTTGAAAAGATTAGGGTCTCTGAATTTCATTTAATTCATTTTGGTGAAAGTGCTGAGAAAATGATGAATCAACTTTATAATTAAAGTAATTTTAGTGACAGCTGTCACAGTGTTAGAAAACTGACACTGCAGATTCAAAATCATCCTGCAGAAGATGTGGAGGTTGACTAAA…	MATKNIKLFYFDSRGRAELSRLLLAAAGREYEDIRIPKEQWPAEKPNYPFQQLPALEVDGKRYGQSIAIATYLAREFGFYGKSNLDGLQIDQAVQLGVDFMNTLVPWFTEKDEAKKAEMQKKLQEVELPKFLGHFQKLLKDSGTGYFVGNSLTLADIIVYDLIYAFTSLKVLSTDGYPLVQAHSKKVESNENIKAYLATRKQTAF	205	Sigma
c126749.graph c4	1847	GGTTGGTCATGCAGACCCCGTGTTAAATGTGTACTGGAATTTTACATGGCCTGTATATATTCTGCTGGCCTAGACACAGCTGGGACCATTCAGCCTTGAGACTTTCGCTAGAGACTTTTGTCAACTGTTCATTGGAAGGCTAAAGAATCGCAATGGCCCCCAAAAGCATCAAACTGACATACTTTGATGGCAGAGGTCGTGCAGAAGTATCTCGCTATATTTTGGCTGCAGCAGGGCAGAAGTATGAGGACATACGCCTTACACGAGAGGAGTGGGTTGAAAAAAAACCACATACACCATTCGGTCAACTTCCAATTCTTGAAGTTGATGGCAAAGTGTATACAGAGAGCATTGCCATAGCAACATACCTGGCCAGAGAGTTTGGTTTCTATGGTAAGA…	MAPKSIKLTYFDGRGRAEVSRYILAAAGQKYEDIRLTREEWVEKKPHTPFGQLPILEVDGKVYTESIAIATYLAREFGFYGKTSLDGLKIDQAVQLGMDLLRAGFTVFMESDETKKAELMKNLKDVEVPKFYCFFEKLLKESGTSYFVGNDLTLADIFVYDCEYNISSRNVTTAEGFPLLQNLIKKVESNERIKAHIAARKDTPF	205	Sigma
c103175.graph c0	860	GATCTCTTCAAGTCTGCCCTTACACCGATAAGCCAAACCACTGACTACTACAAAATAAGAATATATGAATAACAATGACAGCATTTCTACACACTCAGAATCTGAACTTCGGACATCTTTGAGCTAATTTAGCCACGGGAAGCTAAAACTCAGTCTGCTTTCTTGTGGCCAGGTAAGCTTTAATTTTATCGTTGCTTTCTACCAGCTTGCTGTGTGCTTGCAGAAGGGGAAACCCCTCGGTGGAGGCCACCTTGCGTGAGGTTAAGTTGAATACGACATCGTAGAACACCAAGTCGGCCAGTGTCAGTGAATTTCCAACAACGTAGCCAGTACCAGATTCTTTCAGCAGTTTCTCAAAGAACGTGAAATATTTTGGAATTTCAACCTCTTTTAGGTTTT…	MAPKCIKLIYFDARGRAEVPRLVLAAAGQKFEDVRLTQEQWAVEKPKTPFLQAPVLQLDDKKYGQSNAIANYLAREFGFYGKSNVDGLCIDQAVQLATDLINTGSKAFWESDPAKKTELLKNLKEVEIPKYFTFFEKLLKESGTGYVVGNSLTLADLVFYDVVFNLTSRKVASTEGFPLLQAHSKLVESNDKIKAYLATRKQTEF	205	Sigma
c125788.graph c0	1441	ATTTGAAAATATTACACAACTCAGTTGATGTTTAACATTAAAACTTTATTTCACTAATTATTAATTATTTTATATAGCTATACTTAAACTAAATATAAATTGAAGAAAATAAAACAGTGGACTTGTTATTTTCAACACATAAAGTATCCGCAATAAAAATCCTCAGTCTGAACACAGCCTGGCGACTGGTTGGGTAGGCAGCATGTATACAGTATATCCTCAAACCCTAACAAAACAGAAAAGCACATGAAAAGCAGGGTATGTAGTGCTGCAATGAAAACATTTTCTCTATGTTGTATGTTGCAGCAGTACAATTTCAGCTGTAAGATACGAATAATAAAGAGACAAATGTGAACAACCCTGCTTTCTTAAACTGACTTCAGTCTACAATGCCATGAA…	MATWNFKLCYYDAKGRAELIRLVCAAGGKQIENVVLTEEDWKTEKDKAPFGQLPYAEINGKKYAQSIALAVYCARECGLYGKNNLERLLIDQVICLGGDLLSLAISAFQEKDEDKKKEKMKNFGEVEAPRFFALYENLLKESSTGYFVGDSLTVADLYVYDQVFTPSQWKTFKTDGFPLLEALRKKVEGHDKIKSYLATRKSTPF	205	Sigma
c125780.graph c0	1653	GCTTTTTATGGTCCCTGATTAAAAAACAGCTTACATCGGCGAGGCTGCACAGTTCGCTCGTTTTCTGCCGGACTGGTAATCTAACACGTCGTTAGTTTGAACAGCTTTTCATATTATATTTGTATCCTTTAGTTATTATACCCAGGAAAACAAGAGGTATCATACCGAAAAACCATGGCAAATTCGAAAATAGAGCTGGTATATTTTGATGGAAAAGGACGTGCTGAAGCAGGTCGACTAGTGCTGGTTGCTGCTGGAAAACAGTTTAAGGACACTCGATTTTCTGAGGAAGACTGGCCAAAGTACAAACCTCGGGCGCCATTTGGTCAGGCTCCATTTCTGATAGTTGACGGCGTCACATATGGCCAAAGTTTGGCCATTAAGAATTACTTGGCTCGC…	MANSKIELVYFDGKGRAEAGRLVLVAAGKQFKDTRFSEEDWPKYKPRAPFGQAPFLIVDGVTYGQSLAIKNYLAREFGFYGQSNIESLLIDQLMNLLEDFINVCVPIVEIEDEEKKKKEIARIKADVSPRYLSYLERLLKENGTGYFAGNRLTLADIGAFDLVTGMLEDYVDVDKDKYPLLHKNVAIVNSHDKIGPYVKSRPITPY	206	Sigma
c123611.graph c0	1311	GGCGGGCGGTCTTTAGATTTCCGTTCGGACTTCAAATATTGCTGATAAAGCATCCGACGGTGTACACTACATCGTACACGCCAGCTCTGCATTGTAGTTCTTAGGGTCACCTGGATCTCAAAGAAACTAATGATGGCTAACGCTCAACTAAGTCTGTACTATTTTGATGGGAAAGGTCGTGCTGAGACTACTCGACTGATACTGACAGCCGCTGGAAAAGATTTCACAGACATTCGATTTTCACCTGAGCAGTGGCCAGAATATAAAGGGATGTCACCATTTGGCCAGTGTCCATTTATTAAAGTGGATGATAAAATATATGGCGAAAGCCTGGCAATTAACGCATTTGTGGCTAAAGAATTTGGTTTCTATGGTAAAACTAATCTGGAATCCCTAGAG…	MMANAQLSLYYFDGKGRAETTRLILTAAGKDFTDIRFSPEQWPEYKGMSPFGQCPFIKVDDKIYGESLAINAFVAKEFGFYGKTNLESLEIDQVTQLVEDLTILSLDVLHMENGEEKNKAIEKTKTDQSPKFLNFFEKLLKENGTGYFVGSRLTLADIAVFDVITGMLGGFVDVNDSYPLLQKNVELVRSHNKIGPYVASRPITEY	206	Sigma
c127544.graph c0	1676	GGCTGGTTAGCATAACAGAGAAAATGGAAATAAATACCGTCTTCCAAACAACTACACCAAATAATCACTCCTACGAACACAACACTTATATGGCGTTTCAAAACCGCCAGAACAGATACACAATCTTTGCAACAATTCTGCGTTCACAAATTTAAAATGTCAGAACATATACCGAATTCACGTAACACTTCAGCTTTGAAACATTCAAAAAGACGTCAGCTCAAGCGTACATAAACTACGCTTAATCCCCGCGATCGCTGAGGGTTTAGCTTAATTAACACACGACTGTGTCAAGGAAACGCAGCCTAAGAGAGTTAATCCAAAGAGACTGAGTCAAGCAGAGCCATGAGGTTAGAAAACATATGAATGCATGGAATAATAATATAGAAGGGTTTGCAG…	MADSDIKIIYFNIPGRAEVCRLVLTWAGKQFADVRVNGAQWLEIKPTTPFGTCPVLVLDGKMYGQSKAIAAFLAKEFGLYGKTNLERLQIDQTMHLMEDFIQEFGRRYFFVTDEAKKADGAKQLQEEITPRFLGYFEKVLKDNNTGYVAGDSVSVADLTIFDMCTGFLGLFVKGWLEKFPLVAQLVATINSNDRIRAYMEQRK	203	Sigma
c131179.graph c0	2434	CCGCTGGCAAATCAGTCCCATCTCCGTCTTTGTGTTACCTACTTCACAAAATGCCGTATAACCGATTTTACATTACGCAGTCTAGAATCCACCGGCCCTAACAGCCGGCCCAGATATATAGACATCGACAGGCCGTCCTCGTTCACTTCGCTTTTATTCTGCTGTTGTGCGTTAATCTGTCACTAAGTCTACTTTGAATTAATTTAAAAGGACAAGAAATAATGGCTGAAAACAAAATAATACTGTATTACTTCAACCTCAACGGACGGGCTGAGATTATTCGTAACATTTTAACATGGGCTGGTGTAGATTTTGTTGACAATCGTATCTCTCGAGACGATTGGCCAAATCTGAAGGGAAAGTCCCCATTTGGGCAACTTCCATATGCGGAGATAAACG…	MAENKIILYYFNLNGRAEIIRNILTWAGVDFVDNRISRDDWPNLKGKSPFGQLPYAEINGKVYGQSLAIANYCAREYNLYGKSNLDGLKIDQIAQLNEDLIQAVVKVFLEPDDAKKAEIEKNLKEEVAPKFFGFYEELLKENGGKHFVGDSVTLADLIVYDVITGFVSTYTGPVPSSFPLIKALAEKIGSNDRIKAYKAKHA	202	Sigma
c127199.graph c0	1574	GGGGACTGTGTGGGGAACCATCTCCGTGGGGACCGTGTTCTGGAGCTGTGCTTCCCCTCACCAGGTCCAACAATCAGCAATGAAAACTGGACTTGCACATCTGCAGAGAAGGACCTTCTGTGATGTAGAGAGGTCAGGATTCAGCACAGGACATGAAGCCTAGGCTGGTATATTTTCTTGACAGGCTTTAGGCATTTCCTTGGCAAGATTCTAGCCCAATACACATGGAAAAAATACAAATAAAGGTATTTCCAGGACATTAATGATTTTGAGATACAAGCAATGGTATTTCCAGGACATTAATGAATTCTGAGATACAAGTAATGGTATTCCCAGGACATTAATGAATTTTGAGATACAGATGTACAAACAGGCTTTTGTATTACAATACACAGTGAT…	MANSEIKLIYFDAAGRAEILRLILTYAGKVFEDKRISRDKWPEIKPTTPFGQVPFVEIDGKAFAQTVAIANFFAREFNLYGKTNLDSLKIDQLVQLIEDFVQEVGKCYREPDEAKKAELEKKIKEESAPKYFGFIEKMLEENKGQHLVGNDYTYGDLVIYDLVTGFLGTYTLAAVGNYPLVKALAEKIGNNERIKSFKAKHQ	202	Sigma
c121114.graph c1	1183	CGCGACCTTTGATCCTAAGTCTTAGTATTTCAGACTTTACAACTGTTTTATTGGATTACCAACAGATATGCCGCTTCGATATTATTTCGATTTTCTTTCGCAACCCTCTAGGGCCGTTTATATATTTTTGCGACTGAATAATGTTCCATTCGAACCGAAGCTAATAGCCATGAGGAATGGTGAACATAAAAGTGATGAATACAAGCAGATAAACCATTTTGGACTCGTTCCTGCTATTGATGATGATGGTTTTAGATTAACTGAAAGCATAGCTATACTGAAGTACATTATTCGAAAATATGACCTGCCAGATCATTGGTTCCCACAGAACAATCTCAAGAAGCAGGCTCGAGTCGAAGAGTACCTCCATTGGCAGCACTTTAACACCAGAGGAGCTTG…	MPLRYYFDFLSQPSRAVYIFLRLNNVPFEPKLIAMRNGEHKSDEYKQINHFGLVPAIDDDGFRLTESIAILKYIIRKYDLPDHWFPQNNLKKQARVEEYLHWQHFNTRGACARLFQHMLIIPRATGKPANQDKVNTYRSEVTKVVDYLESYFLKNSPYLGGDELSIADLLGTCELSQLYAIHEHGLYERSPIVKAWFERVRQETNPHFDEAHKVVVRTHDVYKQIVAKL	229	Theta
c123302.graph c0	1797	GTGAACATCATGGCGGACAAGGTTGTTCTATATAGCTACTTTAGGAGTTCAGCATCTTGGAGGGTCAGAATAGCTCTAGCAGTAAAAGGCATCAAGTATGAGTATAAAGCTGTGAACCTTCTCAAGGGAGAGCAGTTCAATGATGATTATAAGAAGTTAAATCCTATGGGTCAGATTCCAACCCTGTTTATTGACGGACACTGTTTGATCCAGTCGCTGCCAATTATTGAATATTTGGATGAGAAGTACCCTGAGCATGCACTGCTTCCAAAAGACTCATTTGGAAAAGCTCAGGTCAGAGCTTTGGCAGAGATAATCAACAGTGGTATTCAGCCTCTGCAGAATCCTAGAATTACAAAGCAGATTGGCGACACACATCCTGATTGGGCAAAGCATCAT…	MADKVVLYSYFRSSASWRVRIALAVKGIKYEYKAVNLLKGEQFNDDYKKLNPMGQIPTLFIDGHCLIQSLPIIEYLDEKYPEHALLPKDSFGKAQVRALAEIINSGIQPLQNPRITKQIGDTHPDWAKHHIEYGLKALEAMLRNTAGTYSYGDQVTLADVCLVPQVFGAKRFKVDMSQFPVITRVNDALVDLPAFKEADAFCQPDTPEDLRTAQA	215	Zeta
c27167.graph c0	898	GTTTTTACAAAAAAGTCTCAACTGACAATGACATAAATAAGTTAATAATGTCAAGATGGGCATAATATTTTCAGAATTGCTGAGCAAGTTAAGTTTATTGTTTGAGAGGTGGATGAAACTATTATGTACCACACAACAGACATAGATTTCATATAAATAGTCCATCTCTAAAGACACATTATAATTTTATCCTCAGTTCATCTGGTGTGTCTGGTTGCCGGTACGCATCTGCTTCCTGGAATGCCGGCAACTTAACCAATGCAGCATGTACGCGAGTGATTATTGGAAACTTTGACAGGTCTGCTTTGAATCTGATGGCACCAAACATCTGAGGCACTAAAAATAGGTCAGCTATGGTCACACTGTCCCCATAAGAGTAAACACCAGCAGTTTGTTCTA…	MAENKVILRSFYRSSASWRVRIALALKGVKYEYVAVDLFKDGGQQRTDEYKRLNPMGQVPTLFIDGHYLIQSLPIIEYLEERFPEPALLPKDSFGRAQVRALAEVINSGIQPFQNNTTLSMVGEKADEWAKHHIEYGFTALESLLEQTAGVYSYGDSVTIADLFLVPQMFGAIRFKADLSKFPIITRVHAALVKLPAFQEADAYRQPDTPDELRIKL	217	Zeta
c125643.graph c0	1505	ATGAAACACATTCAGGCCTGCACAATACACACCAGGTGTTGTGTGTGCGGCTTAAAACTGGGGCTGCTTCAATCATATAAACCCAACAGCCTGGCCCATGTCACAGACCGCCGCTCGTCGCTTGCAGAACATCGCTAGCCAGTTCAGCAGCGCTACTTGTAGCAATTCTACAGCCAGACAGAAAATGACACAGAAGTCTTACGCCAACGGAACACCATTCCCGCCCCTGAAGCCGGGCCTGTTGCGGCTGTACAGCATGAGGTTCTGTCCCTGGGCTCAGAGGACACGGCTGGTCCTTGAACACAAAAATATTCCTTATGAAACCATCAATATTGACCTGCAAAACAAACCAGCCTGGTTTCTGGAGAAGAACCCACTCGGGTTAGTCCCCGTTTTGGA…	MSQTAARRLQNIASQFSSATCSNSTARQKMTQKSYANGTPFPPLKPGLLRLYSMRFCPWAQRTRLVLEHKNIPYETINIDLQNKPAWFLEKNPLGLVPVLELDDKIVYESTATSDWLDDVYPENRLQPSDPYRRAWDRIVTEYYGKLASSFYTLLRKPEEKEQALAELLKHYQFFENVLATRKGPFFGDDKPAMVDLLVWPHFERVPVLATTEPRAAIDKGKFPRLAAWFEATSALPAVKATSFDVATHLLFMEAFRSGKPNYDLGLEE	269	Omega
c128881.graph c0	1421	CACCGTGATAATGCCTGCTACCAGTACAAGCGGCATCCCCCTCCCACCCCGACCAATTTCCAATCGCAGTGTATCGCCCAACATCGCAGTGTTTACATGCCGTATAAATAGGCTTCATGCAATATAACCTCTTCGGTTGGACGAGGCTGCCTGAAACAACACATACTGCCGTCAACGTTTCCACTGGTAGACCGAGCTGATAGTCCATTTAGCCTCAACCTAGGCCGCAACCCTCGGCAACTATATCCCTGTAGTCGGTTGTGTCATTTAGGAGTCAGCCAGCGGCCCGGTTATCCATTTTGTGTGTGGTTTGTCTATCGTTACGGTGTTTCTTTTGTGAGAAAATGACTGAGAAACATTACAAAGGCGGTTCTACATTCCCACCAACGAAGCAAAATG…	MTEKHYKGGSTFPPTKQNVLRLYSMRFCPYAHRTRLVLAHKNIPHETVNIHLRDKPDWFWTKNPLGAVPVLELDDKIVFESTATCEWLDDVYPQSRLQPTDPYRRAWDRILLEYFSKITTPFYGLLRKTGDADKNVEELQEHLKFYEDHLVKRGGPFFGDGSPSMLDFYIWPHLERLQAMGTQDKRVYIDQARFPKLAAWFDAMNKVSAVKATASGTETLLHFFASVQAGNPDFDYGL	238	Omega
c121780.graph c0	980	GATAGATAGATAGATAGATAGACGATATGAATATCACGACATCAGATTCTCAACCTCTACCATATGCACTAACAACATCAATAGTAGCAACAATAACAACAACGAAGGGTTTAAGCATTACAGGGGACTACTTTAACATGAACATCCTGCATTTCTCGGTTAAGTATCTAGGCAAAAAATGAAGTGAAAAGAAAAGTTTAAAAGATCTATAACTATATAGTTACTGTAGTGATGGGTTCACGTCCGTGGTACAAGGGTAATAACCACATATAACTAAACCAGTATTCAGGCGTGGGGGGCGGGGGGATCCTCCGCCATTGTTAATTAATCCCATAATCACAGTCATAAGTACCATTAGCAACAGAGTCAAGAAAATGTAGCAATGCCTCAGTACTCGCA…	MHYCPYAQRARLVLAHKDIPHEIVNVNLKDKPDWLLQKNPQGTVPVLELDDKVLYESTAVAEWLEDVYPNNRLQPTDPYRRAQDRILLEYSSKLGSSFITLLLKPEEIEKVAADLEKHFKYFEEALAKREGPYFGDKSPAMIDFYIWPMFERFQTFGTRHKKIYIDKSNYPKLAEWLGAMATVPAVKKTSASTEALLHFLDSVANGTYDCDYGIN	215	Omega
c130137.graph c2	1544	ATGGCTGCAATAGTTACCAGAAGCGTTTGTCATGCTATTAAAATAGCTACACACATTTATGGACTCAAACTGGCCAAAACCGTGGAGCACCACTTCACAGCATGGCTATCAATAGACTGGGTTCCCAGTCTGGTCAACTCTTCAAGGATTGAAACACCTCTCTGCAGATGTCAAGTTTAAGCTCCAGTGTTGCACTCTCCACTAGTTATAGAGCTTGAAGAGGGAAAGAAAAGCTCTGCAACACAGTTCACTGTGGAAATGATGCTCTAGTACTGGGTTGGGAGGAAAGTCTCTACATCAAGCCTTAATTTGACAGATGTAGCTCGTTTCAGGGACTAGATGACCTGACACAACAGTGGACTCAGAAGTCAACAGTCGAAGTCCTCCAAAGGCCCTCAC…	MSSDILKLPSDKLEDGQVLRLYSMRMCPYAQRARLMLAAKNIKYDLVNIDLNKKPDWFFDLNPYGEVPVLLHNGGCVYESLITAEYIEEAFPQPKFYSDDPLVRAQEKIYFNHWTKKGIPAFYSLLKAGHPDPEQTKRLEEHVGIMDAFLKKLNKPYFHGDQVGFSDYMIWPWFERLPVLKDITEFNVSAEKYPHLSAWVDRMWKDPVVLKCMIDPQLMIDHYQFYRTGKPDFTLGAVKPAPVQELLENLDGLRDPTTRDRQK	263	Omega
