# Supplementary material for: Sequencing of Transcriptome and Small RNA Revealed the Xenobiotic Metabolism-Related Genes and Potential Regulatory miRNA in Asian Tramp Snail
Source: Front Genet. 2021 Jan 13;11:595166. doi: 10.3389/fgene.2020.595166 (PMC7838618; doi:10.3389/fgene.2020.595166)
Supplement: Supplementary file 5 [file Table_6.xlsx]

## Sheet: D. melanogaster
Supplementary Table 6. Drosophila melanogaster ABCs
gene ID in phelogentic tree	AA sequence	legnth (aa)	NBD sequence	NBD length (AA)	subfamily
CG31731	MAGTFTPLFFVFLRKNLLYLQRNLLPLLLICSGFAGVLTAYLHWSVKPVLHQINQFEAKNEMVLRELYFPGNELDYIYYSPISPNVEDIMDLLRVDLGIIPERLRPNNNSFEMQLEMEQQCRGSCFAIDFHRVPNRGSDRKFRYSLSSNQMRISPRKRFVNDEEIYHQIDDDDYIRSGFLSLQHILDKQYMKYQELGKDFEVVVSSMPNMEVISMDSHRLTYFGTLCSILFNVVLLSSFVVPFVEEKQNGLKEFLNLVTPMSFLNGLTFFLIRFVCYTLLMIFVLVVAYLYKALGSICFAYVAVLFLLYILSTMSYAYLISICFHSVFYAKIGGLAMLIIPYAFSFVRSWATSLAFVCFSTNTFLEGLDIFQTFSNKRKNREFGAVDVFRVIKSNSSTM…	1597	DNLNMTINNKEITVLLGHNGAGKTTMMNMIMGLVPKDSGKIIVCSERDVASYRHLIGFCPQHSVFMSYMTCHQHLEFFAQLRGACRSDARDWADEKLKKLGLSDKRNEFGKNLSGGMKRRLSLGIAIAGNTKIVILDEPSS	141	A
CG43672	MASKQRNFTTNVFIPDIRVAFAPNSNAALRRLMGDALGKLSMSEDKIVDFENCNDMRIHAASEHYLASVCFRNVDESLNGLPTVLNFAIIMPSELRNYEDTWIGDSWKETTTLMDRDVAEEDEFDEDGYTDYMGEGFVPLQYHISMQFLRATASKVEKLPKVVMRRFNENPNVLLSEGIGTSVVLLILLGFMFPVTILTTLIVEERELGQRYMLKILNASATLQMAAWFFNVFTHFLITSLLITILLKIEWNGATAAVNKCPWPILLCFLISYGCSVTSLIILMTSAMRRSRVAMVMAPIIWILLALPLLSKKELLSDGPDVFYGFATVLLCNVSFSRGLSKIFYIEDYTLGVTIGKYMFYRVSKSDFGIFVPIVCFYVQTIFCTLLAMIFENNAYFWL…	1609	VQDITLNVYAGEVVALLGHNASGKSTIIKMLYGRTRPKLGEIYLSGFNIVTQRKEALKNSSISMSYKTLFTELVVLDHLVFLSRLRGLSKTEAKLEAKALLRYLKLEDWEKTLVNDLTIGQRRVLQFLCAFAGGNQIVILDKPF	144	A
DMCG1494	MTVRSYIRKFLLMNWKNHKLQLANPLELLVILLVPPLFTLVAVLMRFFIPVNHRSDTVYDPIDLDRSWMQMVEKLEKARQVADTYNVKGNPFTPHLVIGWAPKRYGIFQAMMRRVQKQIEPMTSVGFEDCEEMRESVIENGLFAGLCFDGSPFVEDQVFEEDTLESYSNIQPMLNYTILLPSELRMLDGDFRMANWMTLYNDDPNTFVLTRLNQPYEGGFVGYVREGFIRLQKSVSESFLVLTSHKSLPTIQIRRFPITGREQDPLMGNLNYGMPFIIIIGFLFPAQLFVWQVVSEKQSQVRQFLINMNIGNLIHFVSWYLKGLIYEMISSLIIAALLKIRWDQDHGVLTQTPWYILILVLFCYNCAAVAFAIMVAAFFRNALNAVRVLTILWIMSYVP…	1695	LNLFSWNVYENEVTVLMGHNGCGKSTLLKILAGLVEPSRGTVMISSHNIQTERKAASMELGIAFGHDMLLTGFTVIDYLRFICRVKGLHNNIEIDGQSNYFLNVLQIGGLKTKRIRTLTDRDLCLVSICCAFVGNSPIILIDD	143	A
DMCG8908	MSSGESPVKTQSSICLLWLVICKTARFQFSNTLTSVIIIVGPIVVFLVYAATALFREPQEETSVKYPPVNITTKVPYIYYSPENLVLAAVIEDVVHDLKAVGSKAFASASELNKALIGKDTYGYVGIEFDDSFSDINELPINVTVGLRFPLHLRKNPKMVWDNTSILKHSKMDVDYYQVEGFLVVQAKLSEALIRAKNEAVVLPEVILQHYPDVAEVDRLDNRVALGGVLFLPVTISAAYLAQMIVMERRDHLRDMLELMGVRAWIYWLSWFLVAFLLLSIPTVFMVLLLKWRYFSLSDSSLVLFFLLVYNLEVLTSAFMISSFFSDTVGVQVAIVIVHLIGCLPWRLLLMGYVPTLPRTIFVCLFLNSSLAMGLQQFIKSENLRLGLHWTYLFERTDW…	1625	VKDLNLNFYQDEITVFLGHNDSGKSTILMLLAGFLRPSAGEITINGYDLATNQRKARQSMCICPQPNVLFEKVNARWHLQFYCRLKGLNRQEASAETDKYLEIGRLQDFANTKVKNLPSGIKRMLMLCCNLCGNSKILLLDEP	143	A
DMCG31213	MNRNLTYCQKYRLLLWKDIKLQLTNWVELVMIIFLSALMPIFFSIGTKVAKSIFPPDIEMEKSPGPKSVNTSLFVDLYFTPNNGILEQLITQLANISEFKSVEVFDTNSELYLQLMINRNAIGIAFPSEWYDIKSCPEVLNLTIFMPLSIKRKDFKYFESGFLLLQERISKIFIFFKNAGNGKIPRVLMNHFPYPSYVPNHYAESAKAMTYMTLISFFLPCITIAKYVVAEKERHQKAVLTAMGFSNSIHWLAWYTKSMLLLLLCLLIMISIFSIGLIYEFSSLVCLMTIFLVYIHSLVLFAFFISSFFSRSLSAVVATILMYFSTALPFLIVGAENSSVAAQTAASIGLNSALFYILDSVAVMEMQSVGAQWYTIDNTASSGYKLSIVGYMLIMISIS…	1809	VKDLFFNVYENEITALVGHKGSGKTTIIMMLCGILQPTTGTVLINGYDIVTEAKVAKSSLGICPQHSVIFKGMSARDHIYFFSRVKGYNKTEAMMESNIYISKLGLVDSQKWDAMRLSPGNQRRLSLACALCAGSKVILCDEPSS	145	A
DMCG6052	MWKNWILQWNQKMQIVFALVLPVLFLCLILVLRIIVLPEKMDEIRYPTVSISDLNLYMRMVPLGNRILHENGSLNIPRNFLCYTPNNPINSAIVGATAIRLRLLGTRAYDTALHMEQDMVLHNFLAGVQFEDNENVNTNDAGYPLNLNYSLRFPSELRTMQGPIIDTWRTSRLFLSYDTSGSRNRLDNDGGVPVGYIREGFLPIQHALTMSWLALASGVTDTGIPAIHLQRFPYRAYTYDQLLSGLRQLLPFVILLSFIYPASTVTKYVTSEKELQLKEIMKLIGVHNWLHWVAWFVKSYIMLMLVVFLIMSLIMVKFYASVAVLTFSSWVPVLLFLHTYVVTSVCLCFMLAVLFSKASTASAVAAIFWFLTYIPYSFGYYYYERLSLMSKLLISLIFS…	1700	VKGISLKMHRNEITVLLGHNGAGKTTTINMITGIVKPTSGTAIVNGYDIRTHLAKARESLGICPQNNILFKEMSVRDHIIFFSKLKGIRGTKAVENEVGKYMTMLKLQDKSYVAAKNLSGGMKRKLSLCCALCGNAKVVLCDEPSS	146	A
DMCG1718	MAKVTNWDKFVLLLWKNWTLQWNHKWQMVIELVLPAIFSLLLVLVRTLVDTEQKGVRYYNEQNLTDLNLLQHSLHRSSYLGKLIALIAPNRRRKNGGFSKFEFILCYSPVNPVLKKLVEEAWQSLGKNKICESENATQLELDTVSKNAFAGVQFDDAWANLTENDPLPNDFHFALRFPAELRTATIAIANTWLTMRLFPTIDLTGPRNEGDDDGGIPPGYLREGFLPLQHSLSMAYLRQKSGEQDLPNVVMKRYPFPAYIFDPLLEGMSSIMSLIILLSFIYPCTYITKYITAEKEKQLKEVMKIMGLSNWLHWTAWFVKSFIMLTISAILIAILVKINWSEDVAVLTHANFTALVFFLIIYIVSSICFCFMMATFFSRASTAAAVTGLIWFIAYIPYS…	1714	VKGLSMNMFEDEITVLLGHNGAGKTTTISMLTGMFPPTSGTAIINGSDIRTNIEGARMSLGICPQHNVLFDEMSVSNHIRFFSRMKGLRGKAVEQEVAKYLKMIELEDKANVASSKLSGGMKRKLSVCCALCGDTKVVLCDEPSS	145	A
DMCG1824	MLRLLVSNCGRSSDIFSRHLLQPTQQPLPRLQNAARLMRQHLRGTNAPQPPAIPPTNASRLLQTTRLLVWGGGSLAIGLGARSWWAGHRGAIVHCEGSRLAIRKEEEEEDTASEQHFDWKRLWTYLEPHLWELIGAVCAALIVAYINIRIPNLLGDLVNTLARYANTYVMDPINNSFVKDVSKPASNLLSLYMLQSGFTFMYIYLLSRVGEQMAAKMRQDLFTQIVVQDIAFFDENRTGELVNRLTADVQDFKTSFKQFVSQGLRSAAQLIGGSISLFMISPHMAAIALASVPCVVMFMTYLGKKLRSLSKSSQAQAERATGVCEEALSNIRTVRSSACEYREMQLFEAETNEAARLAQKLGYGIAIFQGLTNFFLNTLVLSTLFMGGHLMSTESLSPG…	761	LKDFSLTLRPGQTVALVGASGSGKSTIASLVERFYEPSAGNIKLDGYKLSDISPYWLRSNVLGFIEQQPVLFGTSILENIRYGKPDAGEEDVYAAARLSQSHDFVTALPDGYATHVGERGTQLSGGQRQRIAIARALLKNPRILILDEATS	151	B
DMMDR65	MERDEVSTSSSEGKSQEEAPMAEGLEPTEPIAFLKLFRFSTYGEIGWLFFGFIMCCIKALTLPAVVIIYSEFTSMLVDRAMQFGTSSNVHALPLFGGGKTLTNASREENNEALYDDSISYGILLTIASVVMFISGIFSVDVFNMVALRQVTRMRIKLFSSVIRQDIGWHDLASKQNFTQSMVDDVEKIRDGISEKVGHFVYLVVGFIITVAISFSYGWKLTLAVSSYIPLVILLNYYVAKFQGKLTAREQESYAGAGNLAEEILSSIRTVVSFGGEKSEVQRYENFLVPARKASQWKGAFSGLSDAVLKSMLYLSCAGAFWYGVNLIIDDRNVENKEYTPAILMIAFFGIIVGADNIARTAPFLESFATARGCATNLFKVIDLTSKIDPLSTDGKLLNY…	1302	LNGLDLEVLKGQTVALVGHSGCGKSTCVQLLQRYYDPDEGTIHIDHDDIQHDLTLDGVRTKLGIVSQEPTLFERSIAENIAYGDNRRSVSMVEIIAAAKSANAHSFIISLPNGYDTRMGARGTQLSGGQKQRIAIARALVRNPKILLLDEATS	153	B
DMABCB7	MLRAMMAYIWPKEDPLVRKRVGISLGLLAGSKLLTVCVPFLFKGAVDTMTTLNMDTAPDAVLSAATALMLGYGIARASAAGFNELRNAVFAKVAHHSIRKIASNVFLHLHNLDLAFHLNKQTGALSKTIDRGSRGINFVLSAMVFNIVPTIFELALVSSILGVKCGLAFAGVSMGCVGIYAAYTLSVTQWRTQFRVFMNQAENEAGNKAVDSLINYETVKYFNNEKYEAGCYNEVLKKYEAASLKTSSSLALLNFGQNAIFSSALSLIMVLAAKEIAQGNMTVGDLVMVNALLFQLSIPLGFLGSVYREVRQALLDMRAMFTLMNVDSSIQTAANAQPLFVDTTNSSIEFRNVSFEYEPGKPIFRDLSFTIPAGKNVAIVGGSGSGKSSMVRLLFRFFE…	606	FRDLSFTIPAGKNVAIVGGSGSGKSSMVRLLFRFFEPNSGKVLIGGQDISAVDLESLRKVIAVVPQDSVLFHNTIEHNIHYGNLSKSHAEVQNAARMADLHDSIMSWPGQYSTQVGERGLKLSGGEKQRVAIARAILKNTPILIFDEATS	150	B
DMCG1824	MLRLLVSNCGRSSDIFSRHLLQPTQQPLPRLQNAARLMRQHLRGTNAPQPPAIPPTNASRLLQTTRLLVWGGGSLAIGLGARSWWAGHRGAIVHCEGSRLAIRKEEEEEDTASEQHFDWKRLWTYLEPHLWELIGAVCAALIVAYINIRIPNLLGDLVNTLARYANTYVMDPINNSFVKDVSKPASNLLSLYMLQSGFTFMYIYLLSRVGEQMAAKMRQDLFTQIVVQDIAFFDENRTGELVNRLTADVQDFKTSFKQFVSQGLRSAAQLIGGSISLFMISPHMAAIALASVPCVVMFMTYLGKKLRSLSKSSQAQAERATGVCEEALSNIRTVRSSACEYREMQLFEAETNEAARLAQKLGYGIAIFQGLTNFFLNTLVLSTLFMGGHLMSTESLSPG…	761	LKDFSLTLRPGQTVALVGASGSGKSTIASLVERFYEPSAGNIKLDGYKLSDISPYWLRSNVLGFIEQQPVLFGTSILENIRYGKPDAGEEDVYAAARLSQSHDFVTALPDGYATHVGERGTQLSGGQRQRIAIARALLKNPRILILDEATS	151	B
DMCG10505	MDASKQSSPKRESNPFIKANIISKWLFLWMHSVFRKGRREELDASKLYEHLPSFDSESLTRNLQPHWEKESKKKNPSLMRLIFKVYGWQFVPVCILYSLLEMAIHSFQPLLLGGLISYFAYGQTTVTKESAYLYAMGIVLCSLVTSLVFHPFMFYVFAVGTRVRLACAGLVYRKCLRASASSGEGLGGQAISVMSIDLSQFDLTFYFFHDLWKGPVEACIFGYLMTRQVGWTSLIGIAFIVILIPLQAWAAKASASFGTRSAKHRDARVKLMNEIIGAIQVIKMYAWEKSFGRLIAAVRQSEVKAIRGSMSIYAALQCTNMISKISLFLSLVAYVYVGDLVTAKKVFILSSYYGLLNDSLLHYWPMAITTWAQTLVSARRVVEFLLQVEKPTEESCCRD…	1312	IEGISFHINAGQFVGIVGNVGSGKSTLLHAILGEIELMQGRVEVHGRISYAAQQPWVFQGSIRENILFVEQYEEKRYRAVVHACQLDRDLELLPRGDATVVGERGISLSGGQKARIALARAVYRQADIYLFDDPLA	136	C
DMCG7627	MQSLKTADLPENPREHCNFISAACFWYTMPTFIKGRKRTLDTKDLYRALKEHKSETLGNKLCASWELELEKTKGKPNLLRALLRVFGWYFALLGLVLFLLELGLRTLQPIFLLKLIAYYTHGSESIESAYYYAAGVILCSALNVIIMHPYMLGTMHVGLKMRVGMCSMIYRKALRLSKSALGDTTAGHVVNLMSNDVGRLDLATIFVHYLWVGPLETLFITYLMYREIGIAAVFGVAFMLLFIPLQAYLGKRTSVLRLRTALRTDERVRMMNEIISGIQVIKMYAWELPFEHMVAFARKKEINAIRHVSYIRGILLSFIIFLTRVSIFLSLVGYVLLGTFLTPEVAFLITAYYNILRTTMTVFFPQGISQMAETLVSIKRVQKYMQSDETNVMDMSVDL…	1355	LNGVNLRVQPGTMLGIVGRTGSGKSSLIQAILGELPAESGEIKVNGSMSYASQEPWLFSGTVRQNILFGQPMDRRRYAKVVKKCALERDFELLPFKDKTIVGERGASLSGGQKARISLARAVYRETSIYLLDDPLS	136	C
DMCG4562	MQSMKADELPENPREKSNIFSSLMFCFAMPTFFKGRKKTLDENDLYRALQEHRSDHLGSKLSAAWEKEVEKKRKKKKTPSLLKASMNVFGWRLAGLGLVLFILEIGFRVTQPLFLGGLVAYYADASNQEGDNQTKAYLYALGVILTSACNVLFMHPYMLGMFHIGMKARIAMTSMIYRKALRLSRTALGDTTIGQVVNLISNDVGRLDVSVIHMNYLWLGPVEIGIITYLMYREIGISAFFGVAVMLLFIPLQAYLGKKTSVLRLKTALRTDERVRMMNEIISGIQVIKMYAWEIPFSKMINYVRTKEMNAIRNVNYIRGTLQSFIMFVTRISVFVSLVGFVLLGKLLTAEKAFVITAYYNILRNTMTVYFPMGISQFAELLVSIRRIQTFMLHEETKV…	1362	LDNISLKFKPRQLVAVIGPVGSGKSSLIQAVLGELNPDSGSVKVNGTLSYASQEPWLFTGTVRQNILFGLPMDKHRYRTVVKRCALERDFELLPYADKTIVGERGASLcSGGQKARISLARAVYRKADIYLLDDPLS	137	C
DMCG31793	MQASKLPPNPRESAGILSSLMFCFALPILFKGRKQTLQPTDLYKTLNEHEAASLGDEFFQGWEDEVARCRRKGDSGRKPSVLRVIGRVFGWRLIMSGITIAALELGTRATVPLLLAGLISEFSEHGNGHSYNAQIYAVLLIACILASVLLTHPYMMGMMHLAMKMRVAVSSAIYRKALRLSRTSLGGTTTGQVVNLLSNDLNRFDRCLIHFHFLWLGPLELLIASYFLYEQIGMASFYGISILVLYLPLQTYLSRVTSKLRLQTALRTDQRVRMMNEIISGIQVIKMYTWERPFGKLIGQMRRSEMSSIRQMNLLRGILLSFEITLGRIAIFVSLLGFVLGGGELTAERAFCVTAFYNILRRTVSKFFPSGMSQFAELLVSMRRITNFMMREEANVIDM…	1307	LNNVNMSLRRGQLVAVIGPVGSGKSSLIQAILGELPPESGSVQVSGKYSYASQEPWLFNASVRDNILFGLPMDKQRYRTVLKRCALERDLELLHGDGTIVGERGASLSGGQRARICLARAVYRRADVYLLDDPLS	135	C
DMCG9270	MFHPLMMGLMHLAMKMRVAVSTAIYRKALRLSRTALGDTTTGQVVNLISNDLGRFDRALIHFHFLWLGPLELLISSYFLYQQIGVASLYGIVILLLFLPIQTFLSRLTSRLRHQTALRTDQRVRMMNEIISGIQVIKMYTWEKPFGRLIERLRRSEMSSIRKVNYIRGTLLSFEITLSRIAIFVSLLGFVLMGGELTAERAFSVTAFYNILRRTVCKFFPSGMSQFAEMMVTLRRIKGFMMRSETEALYLKGGQTNKLFEGEPLVKLQSFQARWNHDHVEPVLENINISLSPPQLVAVIGPVGSGKSSLIQAILGELPGESGKLKVQGDISYASQEPWLFNASVRDNILFGLPMDKHRYRNVIRNCALERDFELLHGDRTFVGERGASLSGGQRARISL…	1145	LKSLNFIIMPREKIGIVGRTGAGKSSLINALFRLSYNEGSLVIDNTDILGIGLHDLRSKISIIPQEPVLFSGTLRCNLDPFEQYADEKLWEALEEVHLKDEVSELPNGLESVVAEGGSNYSVGQRQLVCLARAILRENRILVMDEATA	148	C
DMCG31792	MQSFKNEDLPENPRERSNIFSALSFWYTIPTFIKGQKVTLGAKDLYRALKEHRAESLGNKLCSSWANELETNKKNASLLRVLFRVFGRYFVFLGLVLFCLEVILTVQPMFLMKLISSFSNPSPTSNGVAYAYAGGVILGSALKVILMNPYSFAVTHLGLKIRVGVSSMIYRKCLRLTKTDLGEISTGHIINLISNDLGRMDTFIQFTHYLWLAPLQALMVTYLMYQEIGIAAVFGMTFILLFIPLQMYLGKKISGLRLKTAIRSDKRMRIMTEIIAGIQVIKMYAWELPFEKMVAHARHKEINSIRHVAYAKCLIWSFNRFLTPVSIFLSLVGFVLMGRFLTAEVAFLITAYYNVVRTNMTAYFSVGVTQTAETLVSIKRVQKLLLSGEVVAKDENVVS…	1323	LKSLSFVIKPKEKVGIVGRTGAGKSSLINALFRLSYNDGSVRIDDKDTNDMGLHDLRSKISIIPQEPVLFSGTVRHNLDPFDEYSDDRLWCALEEVELKDVVASVATGLETKITEGGSNFSVGQRQLVCLARAILRDNRILVMDEATA	148	C
DMCG11897	MNRTRRKVVRPKNPFTKANFFSQWSFWWMRDLFKRGLQGPLTDEELYQHRKTLDSERVTNKFAELWEDELKRSNPSVVRMILRAYGKIFVPMGLAFSISETICKSLMPLFLGGLVGYFATNQTDISENTAYLYAMGIVICMLVPVITFHPFIFYIFQVGTKLRLALSGLIYRKVLQVSKSSSNDGLRGRAINILSNDLGRFDVALCFLHDTWKGPMESILIGFLMYREIGISAVIGVSFMLSFIPLQAWAAKKAAYYRQMTAERTDMRVKLMNEIIQGIQVIKMYAWEKSFARVIAEVRLKEVKAIRGTAYIHAALGCTSMISPLSVFLALCSYVYLGDPLTAQKVYTVSSYFNMLNDSMVTFWPMSITFIAEALVSAKRCKDFLLDGDKAEVPINLEA…	1374	LKDLNFTIEPREKIGIVGRTGAGKSSIIQSIFRLACNEGMIRIDDVDIEHIGLHDLRSQVSIIPQDPVLFSGTLRYNLDPMDERSDEEMWKALGDVELRSYVSTLIGGLNCRMYDGGSNFSVGQRQLVCLARAILRHNKILIMDEAT	147	C
DMCG11898	MSAVHEQRQPNPVTKANFFSKWFFIWTREILVKGLQRNLDPSDLYETEPSLESTQVSSFLLGHWEQELKRSKPNVLRMIFKAYGWSFVPASIVYSIMAIAVHTTQPLMLGGLVSFFSESTGKITKHSAYLYAMGVVLCSLISGLFFHPFMKYLFRVGSRVRLACAGLVYRKFLRVSVAADNSGVSGYAISLMATDLPTFNESFYCFHELWRGPLEGVVFVYIIYQLIGWPAVVGLGTIVAFIPLQAWAARAIARYKRSSADVGDERVKLMNEIIAAMQLIKMYAWEKSFAKLIGKVRKEEMDSIRGSTYIYAGLQCTGMISKLSLFLSLVTYVFTGDIVTSQKVFIVASYYDHLNDSLLHSWPLAINMWVETFVVANRVKDFLFQHENPADGGVHNFKE…	1320	LKGLTFTIRGEEKIGIVGHTAAGKSSIVHALFRLAHINGHISIDGFETSQLGLHDLRRRISIIPQDPVLFSGSLRFNLDPFEEKTDEELWLALEAVKLKEFVSNLKDGINCRLHDCGANFSMGQRQLVCLARALLRQNKILIMDEATA	148	C
DMCG5789	MDSSAKPTRKNPRQHANIISQLIFAWAIPLLYRGSRRGLNTDDLTQCLKEDRSEQLGDRLEDQWFKELERSHRKKQKPHLRNALFRCFLGPTIINGLICFIYIVIKTLIPAVLAQLLIQFQKTPVAQLRNIDVNDISISDSLNRTARAIPNYVLSQAVANSSGSPGDALFPKSLDKAGPLEPIQPPVEEVDHNATAVRSILDQTVEHMWNDMNSLGAVLVLSTLFCCFLLHHVDLRQRLMGARMRIACCSLIYRKTLRLSMKTAGQTPAGYLINLLSNDVNRLDYGFIFMHWIWIMPLQAMLTCYLIWLNIGIPAIVGVVGLLLKTVPVQTALSKVTSVLRMRIAERTDARVGIMNELVQGIQVIKMYAWEKPFQAVVAEARRSEIKQIRYASYLRGFY…	1402	LRNLNLTIEAGWKVGIVGRTGAGKSSLIGALFRLAHIEGEIFIDGIETGTISLEILRTRISIIPQDPVLFSATIRYNLDPFERYTDAELWSALEDVELRKAIPGLDYMVTERGGNFSVGQRQLLCLARAILRNNKVLVLDEATA	144	C
G12703	MAPALSKLANNQSAIVGVAGMTAALWIIAYGKMSNKKRKPGYEDKIQYTIAEKKDKKAGKAHVNSVFFKQLRQLLPILIPGFWSVETGLLFLVAAALIGRSVSDIWMIQNATVVESTIIHMNRTKFKTALLKYLTALPAISVVTNVLKWSLGELKLRFRTNLTHHLYSQYLNGYTYYKMSNLDNRIANADQLLTTDIDKFCESATDLYSNISKPVLDIFIYVYRLTVNLGGKTPSILMLYLLFAGVFLTRLRRPTGRLTVEEQKLEGEFRYVNSRLITNSEEVAFYQGNVREKLTLLASYSKLRSHLRKFLEFRVSMGIIDNIIGKYFASIVGFYAVSIPFFSENHPLLSGENSGQRLQAYYTYGRMLVKLAEAIGRLVLAGREMSRLAGFTARMTELI…	665	LLPILIPGFWSVETGLLFLVAAALIGRSVSDIWMIQNATVVESTIIHMNRTKFKTALLKYLTALPAISVVTNVLKWSLGELKLRFRTNLTHHLYSQYLNGYTYYKMSNLDNRIANADQLLTTDIDKFCESATDLYSNISKPVLDIFIYVYRLTVNLGGKTPSILMLYLLFAGVFLTRLRRPTGRLTVEEQKLEGEFRYVNSRLITNSEEVAFYQGNVREKLTLLASYSKLRSHLRKFLEFRVSMGIIDNIIGKYFASIVGFYAVSIPFF	269	D
G2316	MSVLSKYVDRIAEKCEHNGFTKHAFSYALVTSAILALTIKVTIPYVKNVNTTSSVRTQKGKTNGQLSPSTRDSSEEDFKLAEAEKLLVAQQLKKKATNNLVEPGLNKEFLKHLQMLAKIMIPQAFCYETGLLSVHTFCLISRTFLSIYVAALEGALVKFIVRKDIKQFALVLLKWFGIAIPATFVNSMIRFLESKLSLAFRTRLVRHSYRLYFKNQNYYRVSNLDGRIENADHRLTEDISVFANSVAHLYSSLTKPCFDLMLIGLALMRSSKKMKANIITGPALSIGVIALTAHILRIVSPKFGQLVSEEANRYGYLRHIHSRIITNAEEIAFYGGHKVEMQQLRQAYNRLVNQMTTIFNQKLWFIMLEQFFMKYVWSGTGMIMVSLPILTGSDVGLGT…	730	LAKIMIPQAFCYETGLLSVHTFCLISRTFLSIYVAALEGALVKFIVRKDIKQFALVLLKWFGIAIPATFVNSMIRFLESKLSLAFRTRLVRHSYRLYFKNQNYYRVSNLDGRIENADHRLTEDISVFANSVAHLYSSLTKPCFDLMLIGLALMRSSKKMKANIITGPALSIGVIALTAHILRIVSPKFGQLVSEEANRYGYLRHIHSRIITNAEEIAFYGGHKVEMQQLRQAYNRLVNQMTTIFNQKLWFIMLEQFFMKYVWSGTGMIMVSLPIL	275	D
DMCG1703	MSKAKGKKKERFDDDEEQLEKVQEKKPPTSKKGGKKGKRGGGGGDSSDEDVTTRNRDNEDLESIASSNQSKQQTAGKKQAKKGKKGKRNNDWSDEDEKPEKSLPANDLDDEDDDEAPLASKPAAKKPQPSKKNKKNKKKNDDFSDEDKPELDLDDLDNEEDEVEVVAVKPASKKSKKKQQAQQKNMFAMSDDEEDEVADDLPNDSEEEEKEQLSNKAAKESKKEQQKQPEKEVEEQKVEQVLSEKVAAVSLKEKTPEPVPKAEPEPESEPQPDEEADAEVDSKFEESKEAKEKKLTHKEKKKQKKQQEYERQMELMTKKGGAGHSDLDNNFTMSQVQKSAGQKAALEQAVDIKIENFTISAKGNDLFVNANLLIAHGRRYGLVGPNGHGKTTLLRHIAT…	901	VDFGIDLTSRVAIVGPNGVGKSTFLKLLLGELEPQEGEQRKNHRLHVGRFDQHSGEHLTAEESAAEYLQRLFNLPHEKARKALGSFGLVSHAHTIKMKDLSGGQKARVALAELCLSAPDVLILDEPTN	128	F
DMCG9281	MSSAAKKREAQKKKDARNKKIQQIPSTKKANGVPERELTEEEKLCAKLEEEARISAEARSCTGSLAVHPRSRDVKIANFSITFFGSELLQDTMLELNCGRRYGLIGLNGCGKSSLLAVLGGREVPVPPHIDIFHLTREIPASSKSALQCVMEVDEERIKLEKLAEELAMSEEDDAQEQLIDIYERLDDMSADLAEVKAARILHGLGFDKAMQQKQAKDFSGGWRMRIALARALFVKPHLLLLDEPTNHLDLDACVWLEEELKTYKRILVLISHSQDFLNGVCTNIIHLTGKRLKYYTGNYEAFVRTRMELLENQMKQYNWEQDQISHMKNYIARFGHGSAKLARQAQSKEKTLAKMVAQGLTEKVSDDKVLNFYFPSCGKVPPPVIMVQNVNFRYNDET…	611	LQDTMLELNCGRRYGLIGLNGCGKSSLLAVLGGREVPVPPHIDIFHLTREIPASSKSALQCVMEVDEERIKLEKLAEELAMSEEDDAQEQLIDIYERLDDMSADLAEVKAARILHGLGFDKAMQQKQAKDFSGGWRMRIALARALFVKPHLLLLDEPTN	159	F
DMCG32091	MEQSQNLLAKQSKNVEFQDVYYTVKERKNFWRVTGERRILNGVSGSFRNGQLSAIMGPSGAGKSSLLNAISGFRRDGVTGNIKMKRDNACYITQDDHHQTLLTVEELMNLACDLKLKNRHKKAEIMTDILENLHLNHRRNVTAEKLSGGERKRLSIALELVDNPNIFFLDEPTSGLDEVTAAQCIRLLQAMAYEGRTIVCTIHQPSATIYNYFDSIYVLAKGQCVYQGSPRATIPFLRLAQLDCPRHYSPSDYIIELVDAEDGHLVPALSDLTENGKLIYVVSQSEQLAPQQAVTTMFLEQQKRPFLPAFFAGSAASTDGTLIGGTSALLEQVKAFSKRLHTDRRDVCGFRQFIVLMRIMLLRITRARLALTIQLFHHLLCGLFFGLIFFQLGNQGARM…	623	LNGVSGSFRNGQLSAIMGPSGAGKSSLLNAISGFRRDGVTGNIKMKRDNACYITQDDHHQTLLTVEELMNLACDLKLKNRHKKAEIMTDILENLHLNHRRNVTAEKLSGGERKRLSIALELVDNPNIFFLDEPTS	135	G
DMCG17646	MTLLPDIKASDAACCVGGANSDASSSSGVCSLKGHHGDPDSGCLGINCCTTAASSELSIDETSSTSSRGSCELTSKVTNDLNGFQSPNYHQAVAHANFDHCDPVDIQFADVRYTVKKFSFPERKFVTKEILHGLNGSFRSGELTAIMGPSGAGKSTLLNVMSGFCSTGVSGDIRVNRKPMAPSSERFRQMLCYIHQDDLLRPQLLVGEIMLLAAHLKLGFKVTKAYKMDLIKHILSLLGLDHRYNVPTGKLSGGQKKRLAIALELISNPPVLYLDEPTTGLDSSSCSSCVALLKKLASQGHTIVCTIHQPSALIFEMFDKLYTVVDGHCMYQGPVRELVPFLADQQLVCPSYHNPADYLLEVAVGEHQRDLNELIHAANKKYYEDVDRHRYMSSDDMAR…	766	LHGLNGSFRSGELTAIMGPSGAGKSTLLNVMSGFCSTGVSGDIRVNRKPMAPSSERFRQMLCYIHQDDLLRPQLLVGEIMLLAAHLKLGFKVTKAYKMDLIKHILSLLGLDHRYNVPTGKLSGGQKKRLAIALELISNPPVLYLDEPTT	149	G
DMCG4822	METASSVKGSTTSQISSLQYSSDINADSLEPDQSEDFQTVLGLKYLPSWPAVNLQFSELCYVVPDQTNASKTKTILRRVNGMFHSHELTAIIGPSGAGKTTLLNLLAGFGAVCESGEILVNNSPRDMRVFRKMSRYIMQTDVLDSQFTVLEMMILAANLKLGKELNLKQKLEVIDEILGMLRLKDTLNTMAQKLSGGERKRLCIALELVNNPPVIFLDEPTTGLDDLSSSQCIALLKVLAAGGRTVICSIHTPSAKIFEMLDAVYVLAEGQCVYQGKGSNIVPFLKNFGLCCPITYNPADFIIEVACLEYGGSYHEPMVEAVGNGKVARWSPPAVEGETTTTKTDTTSGASSFYERDQFDEEISPKLLEAKCSWWLQYKLLLVRMLIQMWRDKSYIKLK…	677	LRRVNGMFHSHELTAIIGPSGAGKTTLLNLLAGFGAVCESGEILVNNSPRDMRVFRKMSRYIMQTDVLDSQFTVLEMMILAANLKLGKELNLKQKLEVIDEILGMLRLKDTLNTMAQKLSGGERKRLCIALELVNNPPVIFLDEPTT	147	G
DMbrown	MQESGGSSGQGGPSLCLEWKQLNYYVPDQEQSNYSFWNECRKKRELRILQDASGHMKTGDLIAILGGSGAGKTTLLAAISQRLRGNLTGDVVLNGMAMERHQMTRISSFLPQFEINVKTFTAYEHLYFMSHFKMHRRTTKAEKRQRVADLLLAVGLRDAAHTRIQQLSGGERKRLSLAEELITDPIFLFCDEPTTGLDSFSAYSVIKTLRHLCTRRRIAKHSLNQVYGEDSFETPSGESSASGSGSKSIEMEVVAESHESLLQTMRELPALGVLSNSPNGTHKKAAICSIHQPTSDIFELFTHIILMDGGRIVYQGRTEQAAKFFTDLGYELPLNCNPADFYLKTLADKEGKENAGAVLRAKYEHETDGLYSGSWLLARSYSGDYLKHVQNFKKIRWIY…	675	LQDASGHMKTGDLIAILGGSGAGKTTLLAAISQRLRGNLTGDVVLNGMAMERHQMTRISSFLPQFEINVKTFTAYEHLYFMSHFKMHRRTTKAEKRQRVADLLLAVGLRDAAHTRIQQLSGGERKRLSLAEELITDPIFLFCDEPTT	147	G
DMCG11069	MKMIGSDYVLEAHNIFHTTEVDGGGCFNGAGNSALVLKGVNLTVHSGEVMAILGSKGSGKRALLDVISRRADGATRGQVLLNGSPLSKALFQQRCGYVTQSCTFVPGLTVAQTLHYTPTILSGYLKSSKVRQVLADLALSQVAHKRVEYLNISEARRLAIGIQLVRDPVMLLLDEPTHGLDPLSAYLLISILSNTAKKTGCGILLSLEKPRSDVFPFLDRALFLCLGGVVYSGGTRAMLEYFHGIGFPCPQLENPLMYYLCLSTVDRRSRDRFLESSQQIEALVERFSRETPISDAPLNNMGSGKVPLAYGKPGELKVWVMLYLKLLASTFSCGLVGMKTLFLRLLLLPLALSILWAFYTDVGDDSHGFFTKNGMILNILGLSYGCGILTTISLFPIWR…	604	LKGVNLTVHSGEVMAILGSKGSGKRALLDVISRRADGATRGQVLLNGSPLSKALFQQRCGYVTQSCTFVPGLTVAQTLHYTPTILSGYLKSSKVRQVLADLALSQVAHKRVEYLNISEARRLAIGIQLVRDPVMLLLDEPT	141	G
DMCG31121	MELSNFSSGKKMSREERRYSVPHGPNTPLPPAASEDLHAWSIYRQNLNSDFTDSALGSSDKSPLPYGNFQLRDTTVQSILNHPRYGPKSPLGSNMYTYLKFGLPRVFPPNAGSQRSHRPGPGPGAGPGHGHGGSSALGGVRGRVNRAFRDSSGAPAGAGSSGYDSSDNETTRSRVPPNLRKYRSESDFRAIGGMPHSRPESRAQIGGGGVPMAALRQANSRASIAVGQHHHQMQQHQQQYGKHYGHRSHSEADLLGAGLSQVDGGGGGMGYDYNEARLYGSSRQYGNGNGHNPGSRKQSGMGLIYPNIQVHCLDVNPCLRGVSMQAKAGDLFAIMATSQREGSALAECLAGLTERLGGEILINGQQVSRRGLRELCSYVPALEVSSLDPRMSVQCTLNF…	911	LRGVSMQAKAGDLFAIMATSQREGSALAECLAGLTERLGGEILINGQQVSRRGLRELCSYVPALEVSSLDPRMSVQCTLNFHAALRGPIDRSDLEERMDVLIEDLGLNTVRASNVSTLTHSEKQRLSVACQLLAQSSLLILDQVTS	146	G
DMCG33970	MDAAADGVPPTAPAATATTANSDLDLAARRRLFISQPSTLATRRQQAVCVRRAHKMYGSSKNPNVVLDGLNMTVPKGSIYGLLGASGCGKTTLLSCIVGRRRLNSGEIWVLGGRPGSRGSGVPGPRIGYMPQEIALYGEFTMRETLIYFGIISAMSKGDIEDRTEFLLKLLNLPNASKFVKNLSGGQQRRVSLAVALLHEPELLILDEPTVGVDPVLRQSIWDHLVDITKNGHTTVIITTHYIDECAQAHMIGLLRGGKMLAEESPDYLRQQYNADSLEDVFLKLSVLQNMGKRRRSSIAQEIVEQVTVPAISNPALDMSDEQHAAEISGEFGDNISMSSAARDPISTTAPAAPPLPPPQEIPTSFWYNLHVMQSHHLHALIWKNFLWMMRNVGVMLFI…	777	LDGLNMTVPKGSIYGLLGASGCGKTTLLSCIVGRRRLNSGEIWVLGGRPGSRGSGVPGPRIGYMPQEIALYGEFTMRETLIYFGIISAMSKGDIEDRTEFLLKLLNLPNASKFVKNLSGGQQRRVSLAVALLHEPELLILDEPTV	145	H
DMCG9990	MAPKKEATLSQQQTQQPIMDLERIKRHFSWSDPSAIISTDSAMAATNNDGGTQPNAVAAWGAPANGPRNTQAAVSVRHAFKAYGKKKNANQVLNNLNMTVPKGTIYGLLGASGCGKTTLLSCIVGRRYMDAGEIFVLGGKPGTRGSGVPGKRVGYMPQEIALYGEFSIQETMMYFGWIFGMDTKEILERLQFLLNFLDLPSEKRLVKNLSGGQQRRVSFAVALMHDPELLILDEPTVGVDPLLRQSIWNHLVHITKAGQKTVIITTHYIEEARQAHTIGLMRSGHLLAEESPSVLLSIYKCISLEEVFLKLSRIQSQKGDVTHVNFSNNISLHAMAFGSKMDKPSSSQEGGVVGLNFHQSKEVLINDSNGSIYTLNQEPYSPPPSRRNNNPNDEESCQD…	808	LNNLNMTVPKGTIYGLLGASGCGKTTLLSCIVGRRYMDAGEIFVLGGKPGTRGSGVPGKRVGYMPQEIALYGEFSIQETMMYFGWIFGMDTKEILERLQFLLNFLDLPSEKRLVKNLSGGQQRRVSFAVALMHDPELLILDEPTV	145	H

## Sheet: A. californica
Supplementary Table 6. Aplysia californica ABCs
gene ID in phelogentic tree	AA sequence	legnth (aa)	NBD sequence	NBD length (AA)	subfamily
Ac ABCA2	MGFFHQLRLLLWKNWTLKKRSPLVVMMEMFIPLVLFVILLLIRKKLPASKMPVAQYHARALPSTGLLSLIQIFCEGEGELDQHGFLNFSKENQLGRLLGQLQVVAEDHDFFRPGMSPREMDDLPQMYQAVIDDPAFMIDSLHNATDVPLTSVLDDEVRFKRFLRNNLSLPDDEVDALINSTLHVKQIYHYIFGGHLTKDAPDYVQTIADSTGGRFARSVGANLDPPPPESSLQNPDLDAQKTNLTSSSSSSDSPDSSDSSSRREEEESTQSSSSSPPPPPPPASFLDSSFMLKSLSNTYLPKLMQHLASVSETSHLSSLLQNILLSSPDAQAQIMKVMSEQIFKNFGSLDFDKVLGQTLQMLQDPKGFSSTAGFDLLMKILDMIKAYKGSIVIKPEHIA…	2668	VKNLSLNLYEGQITSFLGHNGAGKTTTMSMLTGLIPPTAGTASVYNYDIRTDMDVIRQSLGMCPQHNVLFDQFTVEEHLWFYAKLKGMKPEDIQVETDKMIDDLGLPDKRNTRVDCLSGGMQRKLSVAIAFVGGSRTVILDEPTA	145	A
Ac ABCA3	MGFGSQLKLLLWKNWLLQKRKICVSIFEVILPILFACIILAIRALVEVDDVTQPTTYPPTSTVLASTYFPTNMVLGYAPSNSETDKVMTTAGDLFQNYTEVNTSSSHIKNFTLTGFDTEEEALDYFRSHSDKMRHLIVFDNVTMNSTSLQKDTRFTVRPYTGDTRWRTKFTFPFFQTNTPREDQNEPPHMSRGVIYMQRLVGEALTKYWVEMTGGDPSSVKMDVQNQRIAYPPYFKDPMIGVIQNNLPLFIVLSFILSVIVNTKNLVYEKEKKLKESMKLMGLRASVHWLSWFITFLVYMVPAMIVYALLFGLDIMADKGPVLANSDASLFFVFLLFYAFALISFCFMVSTFVQKANVGAALSGILFFGFFFPYYFITPSYETLDKEPKLAASLLFNCA…	1752	SLNMFEGQISVLLGHNGAGKTTTMSMLTGFIPPTSGTAVVNGYDICDNIDGVRSSLGLCPQHNILFDTMTVNEHLEFFARLKGAGGPKLTAEVIETAKEVGLEAKMYAPSSSLSGGQKRKLSVGIALIGGSKVVILDEPTS	141	A
Ac ABCA5	MPSFTSRLNPDSKVHPRESSQRSASMEGAGFWQQLKVLLWRNILLKKRNRGQLIQEILGPIYFVAILAMIKVLTKPARKPPMMFPPHDINSPAFGSPFVGNSTIFVSPDTAKVDGWMQDIIGQLSGGSPAYRLFATAEDAENEYRANSSGVGAGINFLVDGNQNSYNIRMGFGSLPSTTKLFDSNKGACRSNVNGTGYPGTCEVNKYLFTGFAQLQLAIENMLLREAGVTSPDPRLREVQVQMMDKDEFYPDTSYIQTISSIYFVFSFAFLANFLAVNLVAEKEKKIREGMLMMGLRSSVLWLSWALIYLALVMCVSLVLVAIIGGSEFFQHSNLFLVYISFVLYGGSIMAFAFMLTPLFNKAKVAGAITGFSTVIISLLYLIVSQTRSENSYNANIPP…	1832	LNIYESHITCLLGHNGAGKTTLMNMLTGVVPPTSGTAKILHLDITDSSDLEEIRSHCGICPQHNILYDTLSCVEHLEMFANIKGVRPEKIQKKVESVLQDVDLTSQAETFAKDLSGGQKRKLSVAIALIGDPKLIFLDEPTA	142	A
Ac ABCB7	MAVLLSSKAFSCHVLSLSFARNIRQAPFTNGHAYHLLSQRGSFRGNTFHKFRHRKPPQCHQTTNRLQSNSHGPGRQGKIEGLPKVSLFKRLVGQVGPQKRNWHPGSSNLNPNEVGIAGAKPVRYIDMMKSMLTYIWPKDNLRFKIRVVIALGLLVGAKALNVTVPFIFKYAVDYLNAPANWLGLENPGSTIFTVAFAVMVGYGLARTGAALFNELRNAVFAKVAQSSIRKVARNVFLHLHSMDMNFHLSRQTGALSKAIDRGTRGINFVLSALVFNVAPTLLEVSFVSSVLYYKCGGKFALVTLGCVASYAIFTFLITQWRTKFRVMMNKADNEAGSKAIDSLINYETVKYFNNEKYEADQYDKYLKTYEDASLKTTVSLAMLNWGQNAVFSVGLTAVM…	748	LNGLSFTVPSGKKVAIVGGSGSGKSTIVRLLYRFYDPVEGQILINGQEINEVDLDSVRKAIGVVPQDCVLFHDTVYHNIAYGNLSAPEEDVHRAAEMAEIHDAIMNRFPKKYETQVGERGLKLSGGEKQRVAIARAILKDSPIIVYDEATS	151	B
Ac ABCB6	MLFCENGTEWSHVWVEKGISRCFYESTSSGILLIFICLTGAIQCTVFSKYAVYIDPRRVLKSWGYVVQVLLTMLLMLEALVHMVLFDVYLRERILLGYQVFEACALIMACIVSLWLLALEKRSMLPTTPSRGQGIVLLMFWGLFLIRETLFFVSWNDPAWWWQLETQYDEVEFGLFILRFVLVLCLLILGFVGPSVQRSIFTALSSDEESQSSNNSQQNHSTWKNVMSKMKLMLPYVWPKGSPLLQVTVFLCLILLGAGRVVNVFVPIYSKLIVNSLTYDKESEQTSLEWRWDYILTFAALTFLKGGGTGTTGLLNNVRSLLWIKVQQFTTRSIQIKLFSHLHSLSLRWHLGRKTGEVLRVIDRGTNSINSLLNYLVFQIFPTIADIIIAIVYFVTFFN…	851	LKNVSFTVPSGQTYALVGHTGSGKSTIVRLLFRFYDVQSGCIKIDGQDITKVTQKSLRDSIGVVPQDTVLFNSDIRYNIRYGRVGASDVDVEEAAQAAEIHDRILTFPRQYETVVGERGLKLSGGEKQRVAIARTLLKAPAIVLLDEATS	150	B
Ac m5	MTFGWMTSLMWSVFRHGVGPDVKNLRLTSSKFSIHSIQGHWQEELSTKNVSEASFGRAIYRAFRTRLFIGTFISLVYAFLSLANPIFVIRYFLEYLSGPEVTVESGIIYAILLGLIILLRGLTGGIFWMLNYEAAARIKYGTLSLLYSKVIRLKSLRDKTVGDIVNIISNDGQRIWDGIILGPFIIGGPMILIMTCVYSIVFLGPWALLGWFIIIGFYPFAIVCAKFSQKYRERCIAVTDRRVGLMTELLTCIRLIKMCAWETAFSDKIADIRQEERSILERSVLVQSISMGSSMMVPIFASCLTFIGYVSTGHNLTAAQAFTFVSLLNTMQVSLATVPFAMKAVSEMIVTTHRIKEILIMEEMNAAEVLPLDESSAVEIENASFSWSSGRARKDMGNG…	1320	LQNVSFKVEAQEKVGIVGRSGAGKTSLSAALFRLVELDGGRIFVDNVDISTVNLKELRSNLSVIPQDPVLFSGTIRYNLDPFQQRSDADIWQALGKCHMALMVKGLEHQLDTAVLENGDNFSLGERQLFCLARALLRNCKILVLDEATA	149	C
Ac ABCE1	MSKNKKNKTEEANDVLTRIAIVSTDKCKPKRCRQECKKFCPVVRMGKLCIEVTPTDKIAFISEELCIGCGICSKKCPFEAITIINLPSNLQRDTTHRYSANSFKLHRLPTPRPGEVLGLVGTNGIGKSTALKILAGKQKPNLGRFTDPPDWTEILAYFRGSELQNFFTKILEDDLKALIKPQYVDQIPKAVKGAVQQLLDKKDELKNQMEVCRQLDLLNVRDRNVEDLSGGELQRFAIAVVCIQNADIFMFDEPSSYLDVKQRLKAAQAIRSLIHPDKYIIVVEHDLSVLDYLSDFICCLYGVPGAYGVVTMPFSVREGINIFLDGFVPTENLRFREASLTFKVAETAMEEEIKRMCRYEYPNMKKKLGSFQLAIDGGQFTDSEIIVMLGENGTGKTTF…	610	EIIVMLGENGTGKTTFIKMLAGRLEPDDGGEIPILNVSYKPQKISPKHQGTVRQLLHERIRDAYVHPQFVTDVLKPLQIEPIFDQEVQNLSGGELQRVALTLCLGKPADIYLIDEPSA	118	E
Ac ABCF3	MSVSCRELISQAFPDIDQEISDYVNSVLDDGGDDFETSDDLYEAIGIMLQQADESKSEEDMKQICDRLHCLLHSNQPETAINGNNKILDAPVQLSALADGRESESTNDHSIWMVKRDNSSIVDQKKLEKADKKIQKKLGKREQTTIKKVESVPEMASASQQISKRDVKMDASGSNKSYDIKLENIDISYGDKVLLQGADLHLVWGRRYGFTGRNGLGKTTLLKMISSGELRIPSHISVLHVEQEVEGDETPAIQSVLQCDEKREKLLQEEKDLNAQLSSSSAGQDNSLSSRLHEVYKELEAMEADKAPAKAAMILNGLGYTSTDQLRPTKEFSGGWRMRLALARALFTRPDLLLLDEPTNMLDMKAIIWLENYLQNWPTTIFVVSHDRLFLDAVSTDII…	709	LQGADLHLVWGRRYGFTGRNGLGKTTLLKMISSGELRIPSHISVLHVEQEVEGDETPAIQSVLQCDEKREKLLQEEKDLNAQLSSSSAGQDNSLSSRLHEVYKELEAMEADKAPAKAAMILNGLGYTSTDQLRPTKEFSGGWRMRLALARALFTRPDLLLLDEPTN	166	F
	0

## Sheet: B. glabrata
Supplementary Table 6. Biomphalaria glabrata ABCs
gene ID in phelogentic tree	AA sequence	legnth (aa)	NBD sequence	NBD length (AA)	subfamily
Bg ABCA1	MGFLLQLRLLLWKNFVLRKRQPFRVVVEIVWPLTLFLILVAVRFRPDVRENIPTCHYAPKAMPSAGTLSFLASYLCDFNNDCNEKSVETDRFAFINNVNGSLLGRLINDLEIILANNSDLNLISNLGQDLQLFNQLIKALSNGSADLTQMRLRLGNILINEQELRDNIVNLSLPLTPKAVDTLLNATLNFSKVSEAFRDSNRTRLDNLITIISDLSMLGNNTRVNTSLVSSIMNTACNDQIVLEYFNFKNPDDGKDLKTQLCNLSLTNATALLEAINKDLNRTELRNEIQNVFRDLTGNVPNLNITNISTLLRVYNDVTQLSSLSNIVADVSEIVSTLSNSSSNGNQSLQTVLGRLICGGDSLLFNMSSDNEQFLQKQENRQEDRNKVRNEEYERAKKA…	2438	VDGLTLNFYEGQITSFLGHNGAGKTTTMSILTGLFPPTSGTAYIYGRDILTDMDEIRHGLGMCPQHNVLFDLLTVEEHIWFYARLKGRSAEDVNKEIDEMIRDVGLPHKRKEKAENLSGGMKRKLSVAIAFVGGSRTVILDEPTA	145	A
Bg ABCA3	MGFFNQLGLLLWKNWLLQKRKLCVTIFEVLLPIGFAILLVLIRLAIKSESFPGGKFYDISSTLPATFPQSEIGYTPSTKTTDMVMEYLADILNEEKNKSKSMINTTYSVVGFGSEAAALEYFRYNSSNMHHIIVFPDDISNTSNAFPEKIKVTLRPYSGSDRWRTQFTFPFFQSNSPRSDTEDPKYEAKGFIYVQYLIGKAITLYWLNKTGKSVDDMKIDIYKQRMPYPPYVNDPMILILQNQLPLFIVLSFILSIIINTKNLVYEKERKLKEAMKLMGLKASVHWVSWFITFSIYLVPAMAIYAILFSIPVSHNGSVFDKTDASLFFVFLLCYALALISFSFMVSTFVQKANVGAAVAGVLFFGFFFIYYFIQPNYESLSRNTKVASALLFNVAMALG…	1738	VKGTSLNMYEGQITVLLGHNGAGKTTTMSMLTGFIPPTSGTAIVNGHDIRTDIVGVRNSLGMCPQHNILFDTMTVREHLKFFAKLKGYTSSNIDEEVINMAEEVGLATKIDTASANLSGGQKRKLSVGIALIGGSKIVFLDEPTS	145	A
Bg ABCA5	MLEDRQVKIHPLNKAKMASFWQQLKALLWRNILLKKRNRPQLFQELFFPIYFVAILAVIKITTKPEKQPAMSFPANNMSSFLSYSLIGHVVYVSPNTTQVKNRMVAIVAELKLSISYEMFSSSEAAEAKYKSNTSRVAAGIIFDYEQNPNSYAIRMNYNFIPGTKGVFNYNQGTCRSDKSGRSFGNCDVNTYMHTGFTSLQLAIDKVLMKELKMNTTNPTITVQLMDKPEFSPNTNYIQTLSSVYFVFSFSVLANYLAVNIVAEKEKKIKEGMLMMGLRSSVFWLSWTLIYLAMVVVASGLMIIIIVATTFFSQSNMFLLFLTFLLYGCSFIAFAFMITPFFKKARVAGVVAGFSTVVISCVHLAVSQTRDEGSYDANIPAAGQWLMCLFSPIAFSTII…	1693	LNIYESHITCLLGHNGAGKTTLMNMLTGVVPPTSGTAKILHLDITDSSDLEEIRSHCGICPQHNILYDTLSCVEHLEMFANIKGVRPEKIQKKVESVLQDVDLTSQAETFAKDLSGGQKRKLSVAIALIGDPKLIFLDEPTA	142	A
Bg m1B	MQVAVESIENIRTVASLSKESAFFTNYMKKLEEPYKQALRKAHLVGFTYASSQAIIYFAYAAAFVLGAFLIREKDMEFADVFLVFGAIVFGAMGMGNASAFAPDVGKAQTSARHIIYLLDSKPSLDYSSTDGIVLQDSCEAEVKFEAVTFRYPTRPTVQVAQGLTFSVSPGETLALVGSSGCGKSTSIQLIERFYDVESGSVKFANTDVRTLNLKWLRSQIGIVSQEPVLFDRSIAENIAYGDNSRLVTMDEIILAARGANIHEFIKSLPDGYETNVGSKGTQLSGGQKQRVAIARALVRNPKILLLDEATSALDTESEKIVQEALDKAREGRTCIVIAHRLSTIKNSDKICVVSHGKVAETGTHNELMNKQGFYYKFIKKSTR	384	QGLTFSVSPGETLALVGSSGCGKSTSIQLIERFYDVESGSVKFANTDVRTLNLKWLRSQIGIVSQEPVLFDRSIAENIAYGDNSRLVTMDEIILAARGANIHEFIKSLPDGYETNVGSKGTQLSGGQKQRVAIARALVRNPKILLLDEATS	151	B
Bg m1	MWEINTIRKKFFHSVLRQDIGWFDVHEAGEISTTFTENIGNIAEGMGDKMAVFIQWFMTWFACYVMALTRSYKLTLVVIGASPLLIMTGALLVKTMRKMASKESQAYAKAGAVAEQAFRSIRTVQAFQGQDKEIARYDENLIFAVKVASKKGFALGVGNAALWSLLFVMFAGVVWFGIYLIQADDLRPGKILPVFFGVMIGSTALGHAFNNLESFSNARGAAVKIYKIISMVPKIDAFSEEGLKLPELKGVIQFRNIKFSYPARPDVQVLKNLNLNIQPGQHVALVGSSGCGKSTTVQLLQRFYDPLDGTVLIDDHDIKTLNIKWLRSHIGVVSQEPSLFDAIIEDNIRFGKMDATEAEIQKAAKDANAHDFIMQLPEGYKTNVGERGAQLSGGQKQRI…	1188	VLKNLNLNIQPGQHVALVGSSGCGKSTTVQLLQRFYDPLDGTVLIDDHDIKTLNIKWLRSHIGVVSQEPSLFDAIIEDNIRFGKMDATEAEIQKAAKDANAHDFIMQLPEGYKTNVGERGAQLSGGQKQRISIARALVRNPKILLLDEATS	151	B
Bg ABCB7	MNQESLLSRLELCLCTTYFCLFSQYFNNEQHEADKYDKQLRKYEVASLKTTVSLALLNWGQNAIFSAGITALMIMTSYNIMAGTMTVGDLVMVNGLLFQLSIPLNFLGSVYREVRQSLIDMHTMFSLLKMTPNIQNHLNAPVLRVSQSEAAITFQDVYFEYVKGHKVLNGLSFNVPTGKKVAIVGGSGSGKSTIVRLLFRFYDPQNGKILINDQEIQAVNLESLRKAIGVVPQDCVLFHDTVYHNIAYGNLSATQEEVYKAAQMSEIHEAILKFPNQYQTQVGERGLKLSGGEKQRIAIARTILKDAPIVVYDEATSSLDTITEQNILQALHRVTRNKTTIVIAHRLSTVVDADEILVLDKGRVVEKGSHFDLMSKPNSIYSELWLKQSSDYNNNNSND…	404	LNGLSFNVPTGKKVAIVGGSGSGKSTIVRLLFRFYDPQNGKILINDQEIQAVNLESLRKAIGVVPQDCVLFHDTVYHNIAYGNLSATQEEVYKAAQMSEIHEAILKFPNQYQTQVGERGLKLSGGEKQRIAIARTILKDAPIVVYDEATS	150	B
Bg ABCB6	MLFCKNGTDLSSAWIDKGINRCFYETVTSVIVFGFVFLTGILQCVMYSKYAILVDKRNISKSRGYTMQKVFTVLLMLEALAHMILSDVYLRGRSLLGYQVLVACAIISAYIVSWWLLAMEKRSMLPTLPTRGQGIVLLLFYVLVFIRETLMFLSWNSPEWWWQLDGCWSANSQNVSTWRNVLVKMKMMLPYVWPKGNLLLQVTVGICIILLAVGRAVNVFVPIYSKLIVNSLAYDPSKPGEVMEYRWDYILIFITLIFLKGGGTGTSGLLNDTRSLLWIKVQQYTTQAIQIKLFSHLHGLSLRWHLGRKTGEVLRVVDRGTNSINSLLSYLVFQIFPTIADIIIAIVYFITFFNYLFGLIVFISMACYLAATIIVTEWRTKFRRLMNQKDNEANAKAVD…	796	LKNISFTVPAGHTYALVGHTGCGKSTIVRLLFRFYDVNSGTILIDGQDISQITQKSLRKSIGVVPQDTVLFNSDIRYNIRYGKITATDTEVEEAARAAEIHDRILTFPKKYETVVGERGLKLSGGEKQRVAIARTLLKAPAIVLLDEATS	150	B
Bg ABCC9	MESNSREYNTSEKLSSAKMGFCGSKSNAMSVKDGVIQNECFVDVLNIIPHALLALVSIFILTVWNHSVIGKLKVKTWVHYQCHNLRWICTLSLLATIIVEIAEGFISDLNDPDSTNYHAFVPACVAFLGALLSIIFYHNVEQWNSPRFLLLLLVYWPMAIVLKFLKALSIFRNDLTLDHLKVWLAIIDITFYMILFIIELNVLRCQRYAFFKNHRRMRPPSDLENTKYFQSYVNLLSQAVYWWVTDLLIQGFKHPLTLKDLGRLPQSEKSSRMYKKLQLIFEEEKYKATQKKKKPSLMLSVLRGSWQMLFLSGLFRLVGDCLAFVGPLLIERIVDYAYDVDDHRAAMASANYTRPVKVYPFVTVGQFFSNGYVLSVVLLLASVLQHTLLQNHHFIVIRE…	1759	LHKASFVIEGGQKIGICGRTGSGKSSTILALFRMLEIIEGTILIDSLDIKRVDLATLRARLAIIPQDPVLFTGTIRFNLDPNNVKSDEKLWSVLETVQMKEAVTALPEQLDAQVTEGGDNLSVGQRQLICMARAFLRDAKIIIMDEATA	149	C
Bg m5	MDSVSNTVHTADPRVDGQGHAHIHIDVGQGDERKLDDVDKRSESQVTDTVRDSSLTVSGKESEDFDCEFGPKVQRRPGLGRYKHGLKYALPFRLKKSDPSQLPLETNGLLNYMTFGWLNRYMWLIYRHGVSSVKDLRINQSESSQVGAQRMARFWQKELADKGQDKASFGHAIFRSFKTRILIGTFASLIYAVFTLANPIFVINYFLVYLTESDVSVKSGIIYAIACGLFLLLKGLTGAFFWMLNYEAATRIKYGTLALLYRKILHLKSLKDKSVGDMVNFISNDGQRLWDGIILGPFIISSLIIVIMSCVYSVMLMGPWSLISFIIIIGFYPFAMFCAKMSQCYRERSIKITDKRVSFMNTLLTSIRLIKMYAWEMSFAKKISEIRSEEQRLLEKSVF…	1438	LKGVTFQVEANEKIGIVGKTGAGKSSLAAALFRLVELESGQIFIDDVDISKIPLNDLRSRLSIIPQDPVLFTGTIRSNLDPFQKYSDDEIWQVLNKYYMASLIKTLDHQLDTPVSENGDNFSAGEKQLICMARVLLRKSKILVLDEATA	149	C
Bg ABCE1	MSAAKKKNKSEAANDQLTRIAIVSNDKCKPKRCRQECKKFCPVVRMGKLCIEVAPTDKIAFISEELCIGCGICSKKCPFEAITIINLPSNLERDTTHRYSANSFKLHRLPTPRPGEVLGLVGTNGIGKSTALKILAGKQKPNLGRFSDPPEWTEILEYFRGSELQNFFTKILEDDLKALIKPQYVDQIPKAVKGSVQQLMDKKDEMKNQMHVCEQLDLLNVRDRNVEDLSGGELQRFAIAIVCIQNADIFMFDEPSSYLDVKQRLKAAQAIRSLIHPDKYIIVVEHDLSVLDYLSDFICCLYGVPGAYGVVTMPFSVREGINIFLDGFVPTENLRFRETSLTFKVAETALEEEIKRFCRYEYPKMFKKLGEFELAIQAGQFTDSEIIVMLGENGTGKTT…	611	GEVLGLVGTNGIGKSTALKILAGKQKPNLGRFSDPPEWTEILEYFRGSELQNFFTKILEDDLKALIKPQYVDQIPKAVKGSVQQLMDKKDEMKNQMHVCEQLDLLNVRDRNVEDLSGGELQRFAIAIVCIQNADIFMFDEPSSYLDVKQRLKAAQAIRSLIHPDKYIIVVEHDLSV	176	E
Bg ABCF1	MDKLKEDLVAGEKEKLAAEEQQKKQKAEVKVAANKFQALQDDDDVMDDEEEEEENRDALVEPEESAKSTEEDDKDKPKLSRKDLKKLKKKMEHAKALEEIEEDGQFSVSQAEKSKKDAVMDNQLDIKVERFSISARGKELFVNADLFITHGRRYGLVGPNGHGKTTLLKHMASRALNIPANIDVLYCEQEVSADDTKAIDAVLKADKKRTALLQEEKELMSKITEGGREITDRLKDVYEELRAINADAAEPKARRILAGLGFTKEMMNRATKDLSGGWRMRVSLARALFMEPTLLMLDEPTNHLDLNAVIWLDNYLQQWKKTLLVVSHDQSFLDNVCTDIIHLDQQKLFYYRGNYATFKKMFVQKRKEQLRDFEKQEKKIKDLKASGKSTKTAEAKAKD…	600	FKDLDFGIDMSSRVAIVGPNGVGKSTFLKLLTGDIIPTIGERRKNHRLRIGKYDQHSADQLTLEKSAAQYLIDTFNLQYQDARKKLGQFGLAGHAHTIPIRDLSGGQKSRVALADLSCRAPDVLIL	126	F
Bg ABCG2	MSTDMNGHQNPAFSSHINIEMTKVGPENGPAGPQVVGGQGSVLSAHNMGYTVPVSKGCCKGSEDKQILTNVTGIFKPGMNAILGPTGSGKSSFLDVLAGHKEMSRVSGLLLLDGKPVPDNFKCMVGYVVQDDVVMGTLSIRENFAFSAALRLPQSVSQSERRERVEQVIKELGLVKCADTKVGNEFLRGVSGGERKRCNIGMELIISPPVLFLDEPTTGLDANTANSVLMFLRRLSRRGRTIIFSIHQPRYTIYRMFDNLMLLSGGHTVYHGPAQEALTFFAEQGFVCQEHNNPPDFFLDVINGDPTAMSLDEEKELDPDTAANTSQHDKLVGGFKSSRWNSLLESEAEEIVTQFQAHGGRKGERHEEVEYATSFGHQFTVVAGRAVKNIIRNPQTSVI…	650	RAVKNIIRNPQTSVITLATTIFFAIIISAIYWQLEEKPGSGFADRKGVFFFLVMNQLFLNMSAVEVFINERKIFMHENISGFYRVSVYFLVKIFFDMLPLRLIPVVVMSLIVYFTVGLQMGVDHFFLFMLGLFCVTMSAASLCFFISSTVRVFAVAQLLLALCYVLMMLFGGFLISLSSIGVWVNWAKYLSIFKYGLALLCIN	203	G

## Sheet: Bradybaena similaris
Supplementary Table 6. Bradybaena similaris ABCs
gene ID	Gene legnth (nucleotide)	nucleotide sequence	AA sequence	legnth (aa)	NBD amino acid sequence	NBD (AA)	subfamily
c133552.graph_c0	3626	GGACATTATGAAACTCCGGACGCCGGAGAGCTGTCTGATGTCGCCAACATGTCTCCGTGTAAGGAATTGATCAACCAAGTGTTCCCGCACATCGACCATGAAATCTCAGACTACGTCAACAGTATGCTGGAGGATGGTGGCGATGACTTTGAGACATCCCATGACCTGTTTGATGCCATCGGGGTGATGTTGCAGCAGGCAGATGAGACCAAGTCGGAGAATGAGATAAAGGATATATGTAATCGCCTGCATGCACTTCTACACAGTACGGTGAGCACAGCTAAGGCAGATGGACAGACAACAGTCAATGGGTTTAACAAGATCCTGGATGCCCCAGTACAGATGTCGGAGATGACAGACAACACTAACAATGTCACTGACCACAGTATCTGGCTGGTC…	MSPCKELINQVFPHIDHEISDYVNSMLEDGGDDFETSHDLFDAIGVMLQQADETKSENEIKDICNRLHALLHSTVSTAKADGQTTVNGFNKILDAPVQMSEMTDNTNNVTDHSIWLVKKDNSSVVDQKKLDKAHLKIQKKQDKRDNTVIKKVESVPETASASQQISKREVKLDASGTNKSYDIRLENIDVSYGDKILLTGADLHLVFGRRYGFTGRNGLGKTTLLKMLSSGSLKIPSHISVLHVEQEVAGDETPALQSVLECDEKREALLREEREITLKLNSSSSEQDSALSTRLQAVYKELEAMESDKAPAKAAMILNGLGFSSTDQRRPTKEFSGGWRMRLALARALFTKPDLLLLDEPTNMLDMKAIIWLESYLQSWPTTILVVSHDRLFLDAVST…	712	IHLQSCKLDSYRGNYEVFYKTREERLKNQRKEYEAQKQYRDHIQVFIDRFRYNANRAAQVQSKIKLLEKLPKMEPLEKDVEVVLRF	86	A
c21150.graph_c0	2866	TTTCACGTGGCGGAGCACTTTACGGGAAGAAAGGGAACTTTGTCAGACATTGCCCAGGTCATCAAGGACGTCAAGGGCATTCTGGCCGGGGAGTACGACGAATTTGACGCCACTGACTTCTTATATGTCACTGACATCACCCACATGAAACAGCCCGTTAAGGCGGATGCTTCTGTGCATAACAAAACCAGGCCTTTGGCCAAATGGGCGCGAAAGGTGCGCGACAGGCGCAACAGTCGCTTATAATATGGTGTTTTTTGCCCAACGGCAAGAAATGAAGCTTTATAAGCGATAATTCATTCGTTAGACATTAAAGGGGTACGCAGTGCAGAAATCGACCATGATGACCAAAGAAAAGGCCCAGGCGGAGCGCAAGTGGTACGTCCTGGACGCTTCCGG…	MRDFFGFAEQAKINPDIPMIEVKNYTKKFGKFVANKDVSFNVGHGVIHGFIGPNGSGKTTTMKTLIGAYTLQEGTMLINGHKPSSIKAKTLLGYIPERASFPAHLNCIDYLAEMGAMSGIAYKKAKKIAYGILKELGMSDHAKRKPISFSSGMQKKILLAQALLNDPPLLILDEPAANLDPTARKELLDELIRLRDSGKTIFISSHILSELERFINEVTFLFYGQVLFTGRIEDAELKTQRAFFRTNDNKRAASVLRAAGYRVQGDEQTEQFVECKDAAEAEAVLAKLASVPDIQVKLFKTNDLQTIYEVMLAEAVARDKGLQTLGEKRVRAENYRV	337	KDVSFNVGHGVIHGFIGPNGSGKTTTMKTLIGAYTLQEGTMLINGHKPSSIKAKTLLGYIPERASFPAHLNCIDYLAEMGAMSGIAYKKAKKIAYGILKELGMSDHAKRKPISFSSGMQKKILLAQALLNDPPLLILDEPAA	142	A
c39647.graph_c0	2934	TTAGAGGGCATAAGAATTCGCGTGTTTTCGAAAAGCGGGGAGCTAGGGGGGTATTTTTAATGAGAATTGCAGCAATGGTCGCTCGCGGCACGGAGGACATGGAACTGGTCGTTCCCGTGGACATTTGGCGAAGGGCGGGCTTCACCGTGGATCTGATCGCCGTTGGCAGCAAGAAAATCACGATCCTGCAAAACGGCGTAAAAATCACCGCCGACAAGACCTTGTCTGCCGTAAATCTTTCCCAATACAACGCCGTCTTTTTGCCCGGGGGATCCGGACATCTCGAGTACAAGAAGAGCGTTAGGCTGCTTTCGCAACTCAAAACTTTCAGCAGCGACCCGAAGAAGTGGGTTATGGCGATCTGCGCTGCCCCATCCGTACTGGGCGAACTGGGCCTTT…	MATKTIAKSKKAATKPIAKGTTKAIMGATPKEMKEVKARRSPTTIALEEAGYVNLSPALDPDHKGSEHISGQKPLLEVIELRKEFGTGKKKKKAVDGISFNVYQNENLALLGANGAGKTTTVEIVAGISKPTSGTVKYNYPYKRSFHEGLGIQFQDSSYPEGLSCKNVIEFMLETYLVDMPKEELDNMIEVFGVKEFYKKAAKSLSGGQQQRLNILLSLLHKPRIVFLDELSTGLDIKVRSEIKKFIRQYCSEHKITIVLVSHDMTEVEELCNRVVIMQDGKIVEDSMISDIVAKYGRVEALAQKYI	307	VDGISFNVYQNENLALLGANGAGKTTTVEIVAGISKPTSGTVKYNYPYKRSFHEGLGIQFQDSSYPEGLSCKNVIEFMLETYLVDMPKEELDNMIEVFGVKEFYKKAAKSLSGGQQQRLNILLSLLHKPRIVFLDE	136	A
c79426.graph_c0	1378	ATTTGAGCTCGGGTGGTGCACTGGGTGCCTTGCTGCTACTGTTTCTCACAAACATCCCCTTCAATATTGTCCTAGCTTTGGTGCTGTCGTTTATGTTTGATAAGTCAGAGACCTGCTCAGCTTATCTGCCCCTTCTATTGAATTTGATATCACTGGTCCCATACATGATGGTGTCTATGATAGACATGATATCCAACAGCAATGCAGCAATAATCATTCATTACCTTGCTTGTATCATTGACCCCCCATACATTGTCTTCGGTGGATTTTATTTTATCAGCAGGGTCAACATAGTGGCTATGACTAAAGGAAGATCAGCCAATCAAAGTGACTACTATGATTTTGACAACCATGTTATAATCTGTATTATAATGCCCATAATCCACCTGTTTTGGATGT…	MFDKSETCSAYLPLLLNLISLVPYMMVSMIDMISNSNAAIIIHYLACIIDPPYIVFGGFYFISRVNIVAMTKGRSANQSDYYDFDNHVIICIIMPIIHLFWMYWLLRILDVKKAGGSFLEAFPCFSESTDASQQVNSDVIDPEDDDVKAERHRIEHLQLGDSRSFGSAQHLTEINPKPPVAYMSQLRKLFVKRTNSSGICKPTKVKVKIAVRNLSIGVDQGEVLGLLGPNGAGKSTALNMMTAETSPTCGKVVVAGHNIRSNMLSVLESLGYCPQHDALWEQITLEEHVKCFAAIKGVHSTEVDRVVDYFVDQLKLEKHRKKHAKKLSGGTKRKLSYIISILGSPHFVLLDEPSTGMDPQSKRFLWDTISSGFKGTDRGAILTTHYMEEADALCNRVGI…	428	VRNLSIGVDQGEVLGLLGPNGAGKSTALNMMTAETSPTCGKVVVAGHNIRSNMLSVLESLGYCPQHDALWEQITLEEHVKCFAAIKGVHSTEVDRVVDYFVDQLKLEKHRKKHAKKLSGGTKRKLSYIISILGSPHFVLLDEPST	145	A
c115834.graph_c0	3173	GGGCATTCCTGCGGGTCTGGCATACGAGGTGGGAGTGAAGAATAGCGGGTTTAATGTCTGTACCGATGATTTTTCGCTCGTTTTTGAAATGACCAAGCCAAAAATCACGAAGACTATTGGCAGCATAATTTGGAAAAACACTGCTTTTTTGTCTCGCAATTTCTGTAAGAATCTGACCTTCATCAAAGCCCAGAACCTCTGTCTGGTTAAATCGCTTCCACGCACAGTGGACTTTCCGATGGACTCATTATCTGTGGTGGAACCATGTTTGTCCATGTTTATGCTACGATAGTCTGGAAGGAATCCTGAATTTAGTTCTCCGTTGTTGACATCCTCAGTATCCTCAAACTCATCTGCTTCTAGTTTAAGGAAGACTTCTTCCAAGGTTGTCATCGACAC…	MASFWQQLKALIWRNVLLKRRNIGHLLQELLYPVYFIGILAMIRVLTKPETRAAMMFPTYSLSDNVFHIPFNDDMFVLAVPDTPQVKSSIESVVAQLPGPPKYNLFATTEAAEAEYAVNHTNIAAGVFFNFDGDPYSYAIRMDYDSVPKTTGYNPNPNDCSSDENIHGTSDRCTVNTYLTSGFALLQMAVENVLMENLSISSDIRSRKIKVQMMDKGEYSPDTTTIQAMSPIYFVFSFSFMANFLAVNIVAEKEKKIKDGMLMMGLRNSVFWLSWGIVYMALITVASVIMIAIIAGSGYFKHSNMLLLFICFILYGSSIITFAFMITPFFNKSRAAGAVTGFSTVIISCIYLAISLTRDAMSYDSNVPVGTQWILCLLSPISFATYVDQALFLDIRMNG…	926	LDIYEGQITCLLGHNGAGKTTLINMLTGVISPTSGNAHIMGLDITNSSDLEQIRKRCGICPQHNILYDDLSCREHLEMFANIKGVPSPLINATVEQALIDVDLKSQSETFARNLSGGQKRKLSVGIALIGDPKLIFLDEPTA	142	A
c132117.graph_c0	5136	CCATGCTGTGAGATGTGAGAATCATTGTACGGCCCGATGCCCTAACTTGTGACAAGACATTCCAGAGTTGTCTCCTGGCTTTAGGATCCATTCCTGAAGAGGGCTCATCCAGCATAATAAAGGGGGGATCACCCACCAATGCTATTGCTGTGCTCAATTTTCTTTTATTTCCTCCACTGTAGTAGCCAGCCATTTTGTCAGCATGGGGACGCAGCAACAGGATGTCCAACAGTTTGTTGACCACCAAGTCAATGTTTTCTTCTGGGATGCCCCGAAGCCGTGCATACATGGTCAGTGTTTCATAGCCCGTCATTTGATCAATCAACGCATCGAACTGTGGGCAGTAGCCCATGTTGGATTGGACCTCTTTAATACTACTGCGAACATCAAAACCTTTCA…	MKLLSQIGLLMWKNWLLQKRRLCVSIFEIILPILFAIILVVMRLIVKAEKVDMPPLYFRESISNYSGLKVNGIIGYVPSTAGTDKVMGIVWDMIENYNSSGSVSVMNFTSEDAAVDYYKAHSDKMKHLIVFNVPDNTNAALPSNLDFKIRPTLGTSNFRTDLTYPSFQTAGPADNVTYYKDTKVLVLQNLIGQAVSKYWLTQENKDPDSVTFGAYIQRMAYPPYYKDTMVIVLQNAFPLFIVLSFILSVIISTKNLVYEKERKLKESMKLMGLTPAAHWISWLLTLGVYLVPAMAIYAILLGVKLVSAGAVLNHTDPSLFFVFLLCYSLALITFCFMISTFVQKANVGAILAGIVFFVSYFPYYFLINNYDGLGRSAKLGVSLLFNCAMSLGANCIGLY…	1581	SLNMYKGQITVLLGHNGAGKTTTMSMLTGFIPPTSGTAYVNDCDIRNNIAGVRSSLGLCPQHDILFDTLTVEEHLRFFAKLKGYSGSDIKAEVVEVAKEVGLEAKIKDLSQNLSGGQKRKLSVGIALIGGSKVVFLDEPSS	141	A
c131051.graph_c0	2986	ATGTCACTGCAGTCACTCAAGTCCAAGGCACATGCTGGTGGTCTGGCAATGTAATTGTTACTGCTGGAATCCAATTTATCCTTCCTGGGTTTGCCTGTCCCGTATGCTTTGTGAGTAGCACTTAATAAGGGAGTACTATCTGAATTGTCCGAAGAGCTGCAAGCAGTCCCCGCTGAACCATTGATGGGCTTGTGAGAATTGTTAGTCAGAATGTCCATAGATTCTCCAACCTTGAGAAAAACCTCCTCCATTGTTGTAACAGAAGCTCCAAAACTACGTATTTCAAGTTCTTTCTGTTTCTGCTCCAGCTCGGAGAACATTGCCTCAAAACTGGCCACACAGTTCTGGGGGAGTATGAAGCTGAGTTCCGCACCTACATTGCTCTCCACTTCTGCCTGG…	MSFLKFRLLLWKNFLIQKRKPVATFFEIGLPTLFSLILMVLRLRVTSTPHTDVTEWNPCDYRQLKPHLRDSFILAYSPGHAITDRIMARVNTTLGMKTAAFPDEDVMVNYITLVNNTDGQQINNSDVYLGGIVFDQALDTENGTVRLKHKATYKIRLSYAPREVSGGSARMSFSSDTTWSTDLMFPPYQVVGPRESGSPCGGDPGYAREGFLAIQHAVYDSLMYEYVVGEAQEKYKATAVSLRRHPYPPYVEDNYVLVLQQQFPLVIMLSFVVLVLGIVRDIVLEKERRLKESMKMMGINNWLHWVAWFTKHFLFLLISVTIMTIFYTVKLDASKGSVVAKTHPAIIFIYLLCFSMATITFCFAVSVFFAKANTGAAVAGILFFCLYIPYFFLQRRYSS…	914	GMTLNMYEGQITALLGHNGAGKTTTMSMLTGFYPPTSGTAVVNGYDIRYEISDVRNSLGLCPQHDILFDNLTVEEHMIFFGLLKGVPKADVIPECTEMLTDMELMPKLKAKSKTLSGGMKRKLSVCIALIGHSKVVFLDEPTS	143	A
c130870.graph_c0	3933	CCTTTCTTAAATTTCAGCAACAGCTCCCAGATTGCCCTACGGGCATAGGGATCCACCCCAGCGGTTGGTTCATCCAAGATGACTGTACGAGATCCCCCAACAAATGCAATGGCAACCGACAGCTTGCGTTTCATGCCACCTGACAGGTTCTGAGACTTTTCTTTCCGCTTATGTGGCAGCCCCACATCTTGAACCATCTGCTCTATTTCTGCTTTGACGTCCGTTTCACTACTGCCCTTGAGTCGAGCATAGAACCAGATGTGTTCCTCTACAGTCAGTAGATCAAAGAGAACATTGTGCTGGGGGCACATGCCCAAGCCTTGACGGATGTCATCAATATCAGACACAATGTCTCTCCCATATATGTAGGCAGTACCAGACGTTGGCGGGAACAGCCCA…	MGFGSQLLLLLWKNFTLRKRQPVRVVLEILWPLVLFVILVGVRFRPDVRKNIAECHYEPKAMPSAGTMAFLLSYICDFQNECKQNLSTEQPGFINSFNDSLLVRLVNGLETVASNNGDLIVRVARDIPLLETVLETVVNASASMGPTTLKLSDMLTSVENVTEWLAIHNASLSDKAVETMLTASLDLLKVLSAVGDSNRTQLNDLITVWSDLLQLNATNNMSQQIADIVCRDQILLKYFDFKNQTDAIDLQNQLCNLSLTDMSQLVEAIGINIDRGKLVSEVRDIFVNLTAVAVSSNPDFLNAVTQLIVDFPRLSNVSGLLEDLRSLVPAFNSSTLDSVNGSSWLPALGSYLCGGNRTFFSSGGAGQDNSQNSQGSATETDDNNRDYENKKKYYESKGI…	1137	VDGLTINFYEGQITSFLGHNGAGKTTTMSILTGLFPPTSGTAYIYGRDIVSDIDDIRQGLGMCPQHNVLFDLLTVEEHIWFYARLKGSSETDVKAEIEQMVQDVGLPHKRKEKSQNLSGGMKRKLSVAIAFVGGSRTVILDEPTA	145	A
c133625.graph_c1	4378	GCCGAAATAACCGAACCAGCTCCCAGGTCCATGGCCGAGAACGGCCTCTTTTAGTCAGATTTAAGTCAACCGCCCGCCTTGTCGTCTATCGACAGACCTTCAACATGTAGGAGATTCTGTTTTGAACAATGCAACTGTGTGTAGTTCGTGTCTAAGTTCGTTTGAAAGGCTGGAAGTACCAGTAGCCAGTTAACGTCTTTGTTGTGCCTGTGAGAAGTGCCATGATTTTAATATATGTTGATTTCAGGCCTAGCCTGTGCCTGGGTAGTTAAGAAGTGAGCTCTAGACATTGACATTAAACAGCTGCGGGCAGCAGGCTTGGCCTCACCGTAAACTAGGCGTGTTATTTGAACTGAAATTCACGCAAGGACTAAAGTGGATGGTATTTTCTTGAAGTAC…	MGFFHQLRLLLWKNFTLKKRSPLVVVFEMFIPLVLFVILLLIREKLPASKMPIARNHVRALPSTGMLSLIQLFCEGDGELDQQGFLNFSNENQLSRLLEQLQIVAQDHDYFRPGMSPQEMDDLPETYQAVIDDPAFMIDALKNASDIGFSTLLEDTRHFRKFLVDNLSLPQDEADALINSTIHVKEIYHYIFGGKIGLNLQVPFLRHRRSTDDTFTSADLLSSFLNSSSSAMLLPSLMSLMPSANSNGTNNFILNLLKNMQTSDLIGLLQEAAASGGTEQQLYWISVLQSLMQQMDAGSMQELLPILQDMLADPSKLSTKEGLQVVNHILQQIEAANGSIIIQPDLIASALKFILGSPLVMRKILCDNDTFVDVIIPPDSVNKSLVEDLHFRLCHLSVT…	1326	VKNLSLNLYEGQITSFLGHNGAGKTTTMSMITGLIPPTTGTASVYNFDIRTDMDVIRQSLGMCPQHNVLFEKFTVEEHLWFYASLKGMKADAIKKETDRMIEDLCLPDKRHVRVDCLSGGMQRKLSVAIAFVGGSRTVILDEPTA	145	A
c129521.graph_c0	3028	GGCCGTATAAACTGTGCGACTGTGTAACAACGTTCAGTACACACACAGCCACAGCTCTGTACAGACTCCAGGGCACAAAGTAAATGCTGTGAGCTGTGCGGAAAAGTATTCCTCTTCACATGATTTCTACAATTGCCCCTACAACATATTTTATGCTAATTTGACTGTTGTGCAGTACAAAATGTTGTTTTGTAAGAATGGAACACAGTGGAGTCATGCTTGGGTCAACAGTGGCTTTGACCGTTGCTTTTATGAATCTGCAACATCTACGATCCTATTTTTGTTCATATTTATATGTGGCATAATCCAGAGTGTCCTGTTTAGCAAATATGCCATTCTGATTGATGCAAACCGGGTGTCAAAGTCATGGGGTTATACTGTTCAGGTTTTGCTGACCAA…	MLFCKNGTQWSHAWVNSGFDRCFYESATSTILFLFIFICGIIQSVLFSKYAILIDANRVSKSWGYTVQVLLTNLLIFEALVHMILYDVYLHGRHLLGYQVLQACALIAACVTSLWLLAMERRSMLPSIPTRGQGLVLLLFWVLFFVRETLMFVSWSNPTWWWHLKDENDRVELGLFILRYLTVFALLVLGFIGPAVQRSAYGLITDEESGRGNQNRSTWRNIMAKMRLMLPYVWPKGSISLQIMVGICLILLGLGRAVNVFVPIYSKDIVNSLTYSQGNPEQKLQFRWDYIMIFITLTFLRGGGTGTTGFLNNFRTFLWIKVQQYTTLAIQLKLFSHLHSLSLRWHLGRKTGEVLRVIDRGTNSINSLLGYLVFQILPTIADILIAIAYFVTFFNYLFG…	842	LKNVSFTVPAGQTYALVGHTGSGKSTIVRLLFRFYDIQSGCIKIDGQDISQVAQKSLRKAIGVVPQDTVLFNSDIRYNIRYGNVTASDSAVEGAARAAEIHDRILTFPKQYDTLVGERGLKLSGGEKQRVAIARTLLKAPAIVLLDEATS	150	B
c89348.graph_c0	2675	GGAGTTTTGTCAGAATGGATCTAGTTGGTCTGACATCTGGGTCGATGATGGTTTCAATCGTTGCTTTTATGATGCCGTGTCAGCCATCATCTTGTTTGGCTTTATTTTCATTTCTGGAATCATCCAAAGTTTGGTTTTCAGTAAATATGCTGTCACAGCATCACAGCAAGGCAAACTGACATGGGTGCCCCATGTACAAGTATTTCTTATTCTTATCCTCATACTGGAAGCACTTCTGCACATGATACTCAGTGATGTGGCTATTAATCAACAAACTCTGTTTGGATATCAGGTGACGCAAGCATGTGCAGTGGTTGCTGCATGTATTGTAGCCTGGTGGCTCCTGGCCATGGAGAAACGCAGCATGTTGCCGAGCTTCTCCACAAGAGGCCAAGGTTT…	MILSDVAINQQTLFGYQVTQACAVVAACIVAWWLLAMEKRSMLPSFSTRGQGFVSILFWMLFFVRENVMFVSWNSPAWWWHVNSESDRAELGLFIVRYIAVFFLLVLSFLRPIQTPYSSLPSSEDAETTSSDQGKSTWSNGFSKAKMMLPYVWPKTSFILQFVVGICLVLLVLGRVINVFVPIYSKNIVNSLTFDPNIENQQLEFKWNYILIYVALQFLKGGTGTAGFVNNLRSLLWIRVEQYCTRSIQLKLFTHLHNLSLRWHISKKTGEMLRIVDRGTASVTTLLSYILFQILPTIADIVIAIIYFVTAFSYLFGIIVFLSMAMYLAATVKATEWRTKYRRQRNRRDNEANARAVDTLMNFETVKYYAATDYERDCYETAILDYQLSEWKFNAVFNV…	785	LKDVSFTVPPGHTYALVGHTGSGKSTIVRLLFRFYDVLSGCIKIDGQDISKVTQKSLRSAIGVVPQDTVLFNNDIRYNIRYGRLDATDEEVEDAAKAAEIHERILSFPKKYDTVVGERGLRLSGGEKQRVAIARTLLKAPAIVLLDEATS	150	B
c77818.graph_c0	952	AAATAAGTCTTTCTGCAGCTATAACAGATATAAACACTAGAAATCTTTCTGTAGCTAAAAGCACTAGAAATCTTTCAGTAGCTAAAAGCACTAAACCGTTAGTGTGGTATGGAATCTTTCTCATCAAGAACATTATTGTTGTTAACATCGCCCTTGCCATTAGTTCCCTGTTCACTGCCATCATTGAGGTTTGTCACAGCACTTTGTTTTTTCCACAGCTGGGTGTACAGACTGTCTGGGTTTGAGATCAGCTGGTGATGTGTGCCTCTTTCTACCACACAGCCTTTGTCTAGCACTAGGATCTGGTCTGCATCTACCACAGTGGACAGCCTATGGGCAATCACTATAGTGGTTCTGCCAGCAGTTACCCGGCGCAATGCCTCAAGTATGTTCTGCTCT…	PVLQVTPPESTITFQDVYFEYVKGHRILNGLTFTVPSGKKIAIVGGSGSGKSTIVRLLYRFYDPQEGNILINKQQIADVDLDSLRKAVGVVPQDCVLFHDTVYHNIAYGNLSATKEEVYQAAQMAEIHDAIVNRFPHKYDTQVGERGLKLSGGEKQRIAIARAILKNPPIIVYDEATSSLDTITEQNILEALRRVTAGRTTIVIAHRLSTVVDADQILVLDKGCVVERGTHHQLISNPDSLYTQLWKKQSAVTNLNDGSEQGTNGKGDVNNNNVLDEKDSIPH	283	LNGLTFTVPSGKKIAIVGGSGSGKSTIVRLLYRFYDPQEGNILINKQQIADVDLDSLRKAVGVVPQDCVLFHDTVYHNIAYGNLSATKEEVYQAAQMAEIHDAIVNRFPHKYDTQVGERGLKLSGGEKQRIAIARAILKNPPIIVYDEATS	151	B
c109186.graph_c0	2796	GCAATCAAATCCGCACCCTTGATTGTTGATAACCGGTGGCTCACCACTACTGTTGTCTGCCCGACCATAACTCGCTCTAGTGCTTCTTGAACTGCTCGTTCACACTTGGCATCGAGAGCACTGGTGGCTTCATCTAGTAGTAATATTGTTGGGTCCTTAAGTACAGCCCTTGCGATGGCGATTCTTTGTTTTTGACCTCCAGAGAGTTGAACGCCTCTCTCACCAACAGGTGTTTTGTAACCATCAGGCAACGCACTAACGAAACCGTGCACGTTAGCTGCTCGAGCTGCTTCGATTACTTCAGCTTCAGTTGCTCCTTCTTTTCCATAAGTGATATTATCGAAAATGCTGGCAGCAAAGAGGGCTGGTTCTTGTTGTACCAATCCAATTTTAAGCCTA…	MSLGQSFSNLGAFSKGKTAGYKLMEIIKQKPSITEDHLDGKVLPEVNGNIEFKDVTFSYPSRPDVIIFRNFSTFFPAGTPLAVVGGSRSGKSTVVSMVERFYDPNEGQVLLDNVDIKILQLKWLRSQIGLVNQEPALFATTILENILYGKPDATMDEVEAAASAANAHSFITLLPNGYNTQVGERGVQLSGGQKQRIAIARAMLKNPKILLLDEATSALDAGSESIVQEALDRLMVGRTTVVVAHRLSTIRNVDSIAVIQQGQVVETGTHEELIAKAGAYASLIRFQEMVGNRDFANPSTRRSRSTRLSHSLSTKSLSLRSGSLRNLSYSYSTGADGRIEMISNAETERKNPAPDGYFCRLLKLNAPEWPYSIMGAIGSVLSGFIGPTFAIVMSNMIEV…	901	FPAGTPLAVVGGSRSGKSTVVSMVERFYDPNEGQVLLDNVDIKILQLKWLRSQIGLVNQEPALFATTILENILYGKPDATMDEVEAAASAANAHSFITLLPNGYNTQVGERGVQLSGGQKQRIAIARAMLKNPKILLLDEATS	143	B
c112135.graph_c0	1856	CCTGCCTGCTGCAACTGTGCCCTGTCCTTCTTAGCTGCTCCTGCAATAACCCGACCTTGAATAAGACCTGCCAAAATCATCAGTGGCATAAACGAGAGGACCACAAATGCAAGCTTCCAGCCGTAGACAAAAGCTATAGTGATGGCAGTCGCCAGTGTGGAAGCTGCTTCCAGAACCTGGCCAATTTTGGATCCTGTAGCCCCTTGCACCATGGATGCATCACCAGCCAATCGCGTTGTGAGAGCTCCAACTTGGTTGTTCGGTAAATCAAAGTACTCCATATCCTGATTAACCATTGACGTAAAAGTTAATTTGCGAAGACGAGCTGTTAGAAGAGCTCCTGATTTGCTGAAGCAGTATCCCTGCAGCATTCGAACAACAGCAGAAACAACAGCCACT…	MFAGVMWFGTYLIQADNLEAGKVLPVFFGVMIGSMAIGNAFNNLESFSNARGAATKVFDIIAMLPNIDSFSQEGLKPPALLGHIEFKNVKFSYPARPDIQILKDLSLTIEPGQNVALVGPSGCGKSTTVQLVQRFYDTAAGSVLIDGHNIKDMNLKWLREQIGVVSQEPVLFDASIEENIRFGKLDATEKEVHQAAREANAHDFIKALPEGYKTNVGERGAQLSGGQKQRISIARALVRNPKILLLDEATSALDHESEAVVQDALEKAGKGRTTITIAHRLSTIKHADKIVAISDGMIAEQGTHDELLRKEGLYYQLVQIQTRLSKESEMNMADVEIVEEDDYDAAAVDGDELLRAAFKRAISVQSTKSTEKEVSLVARASLRKRNKKALKGEKKEVTD…	602	LKDLSLTIEPGQNVALVGPSGCGKSTTVQLVQRFYDTAAGSVLIDGHNIKDMNLKWLREQIGVVSQEPVLFDASIEENIRFGKLDATEKEVHQAAREANAHDFIKALPEGYKTNVGERGAQLSGGQKQRISIARALVRNPKILLLDEATS	150	B
c99475.graph_c0	1288	GTCGTATCACTTAGTAGAGAGCCACACTTCATTAAATTGTTTGATGAGCTCATAGACTACACAAAATCATCAAACAAGAAAATGTCCATAGTATTTGGAGTCACTTATGGAATATCAAACTGTATTATCTTCTTTGCCTATGCTGTGGCATTTTACTATGGGTCAACTCTAGTGCAGAACAAAGAAATGGAGTTCTTTGAAGTTTTCAGAGTGTTTTCAGCCATCATATTCGGGGGGATGGTTGTAGGTCGACAGTCATCTTTTGGTGTGGATTACACTAAAGCCAAGCTGGCAGCTGCAAGGATCATTGCCCTGATTAACAGGAAACCTAAAATTGATGCCAGAGACGATGTTGGAAATACTATTGCTGACTTCAAGGGTAGTATCAATGTAATGAAT…	MSIVFGVTYGISNCIIFFAYAVAFYYGSTLVQNKEMEFFEVFRVFSAIIFGGMVVGRQSSFGVDYTKAKLAAARIIALINRKPKIDARDDVGNTIADFKGSINVMNVMFRYPTRPNTTVLDGLHLLINPGETVALVGASGCGKSTTTQLVERFYDAHSGALLADGQDIRQLNLRWYRRQLGIVSQEPTLFDCSIAENIAYGDTSRVVPMAEIIQAAKDANIHNFVSSLPQGYDTNVGDKGAQLSGGQKQRIAIARALVRNPKILLLDEATSALDSESEKIVQEALDKASKNRTCITIAHRLSTIQNADKIAVVSKGKVIEIGTHSQLVASKGAYYRLLQVQNRPHKGH	348	LDGLHLLINPGETVALVGASGCGKSTTTQLVERFYDAHSGALLADGQDIRQLNLRWYRRQLGIVSQEPTLFDCSIAENIAYGDTSRVVPMAEIIQAAKDANIHNFVSSLPQGYDTNVGDKGAQLSGGQKQRIAIARALVRNPKILLLDEATS	152	B
c128176.graph_c1	4186	GGTGTGCTTCCACTGGAGACGAATGGATTTATCAACTACATGACGTTCGGCTGGCTGACTCCCTACATGTGGCAGGTGTTCAGGAGGGGGATCCAGTCCGTCCGCGGCTTGCAGATTACCAAGGAGGAGAGCGCTGAAGTTAGTGCTCAGAGAATGGAGAGATTTTGGACAGAAGAACTAGCAGAGAAAGGGGAGAAAGAAGCATCGTACGGCCGAGCAGTATACAAGTCATTTAAAACTAGGATCATCATTGGAGCCATCGCAAACCTTCTGTATGCCTTCCTTAGCCTCGCAAATCCAATGTTGGTGATTCGTTACTTTCTGGAGTACCTGACAGAGGAGCACGTCACGGTCAAGTCAGGCATCATGTACGCTGTACTGTTGGGTGTGACCTTGCTA…	MTFGWLTPYMWQVFRRGIQSVRGLQITKEESAEVSAQRMERFWTEELAEKGEKEASYGRAVYKSFKTRIIIGAIANLLYAFLSLANPMLVIRYFLEYLTEEHVTVKSGIMYAVLLGVTLLLRGLVGAFFWMLNYEAGTRIKYGSLALLYRKVLHLKSLKDKSVGDIVNIISNDGQRIWDGIIMGPFIIGGPMILVMGCVYSVVYLGPWTLVSFLVLICFYPYAMMLAKKSQDFRAESITITDTRVGLMNELLTYIKLIKMYAWEISFAKKISELREEEKKILEKCVFAQSVSMGSSVMVPIVASCVTFIAYVATGNNLTATQAFTFVSLLNTMQASMMTIPFALKALSEMVVTTRRLQEFLVMEEMGSYPQKMSSSSSVVEMTDASFSWGIGRVRKDLS…	1324	LKDITFNVESHAKIGIVGRSGAGKSSLTVALFRLTELEAGKILVDDVDISTLSLNDLRSRLSIIPQDPVLFAGNLRYNLDPFQQYSDADIWQALEKCHIANMVKSLEHQLDTTVVESGNNFSVGERQLVCMARALLRNSRILVLDEATA	149	C
c122943.graph_c0	5407	GTCTCTCTTCTGCTGGGCAGGAGCCGAGATGAGCGTCTCCATTCTCTGTCAGCCGAACTCGGGCACAAGTTTCGTGAGAACCATGGAGTCCCGGCTGTGAGGCCGTCTGTGGTGGTGTATCAATAGCCTGTTTGAATCAGAGAACAGTTAAGTGGAAATGTCGACTACGCGTTGTTGGACAGTGTGATTTCTGTGTAGGTGTAGGAAGTTGGAGTCGTCAACAAAAGAAGTTGCGACACAGACGGCAATCAGTCCCAGCGCGCGGCGTTCTCTAGTTTAACTTCAGTGGGTGATTCAACTGCTTGAGTCATTCAGGTTTTAATTTGCGATAGAGGCAGTTGAGTTGCTCCTGGGATAATCTGAGCAATAAATCCATTCACTTAAAGGATAATTTATAGA…	MSQTSEGFGTFCDTPLWDLDLTWYGSWPQFTQCFQSTILVWVPCGWLWLSTPFYAWYLAHSPRTRVGRTCSWLLILKLIGVCLCIVLSSVNCFNVISNRVPDVDEMVTAEVFAPLLITLTLCLATALTVAERMKRFVTSGVQFVFWLLLSICSLIVFYTDIKLKVYHSDVFSFSVFSIQFSLYLVEFILHCFAEKPVETSTTDKQQSPEIAGSFPSRLTFWWLNPIMAQGYREPLTEEDMPDLHPRDKCQTVVPKFLYYWMRALAFWKTRSKTQDPTVPSACQYQAIASINTTPADNEQASLLRNGLAQNGNGHEKRMPQQSSSGPSLSWILFRTFWKEFLLSQIWKVFSDILAMCSPLILGQLVDYVVDPDSESWNGYVLAAGLFISTILQSILYHQV…	1555	LRAVSFEVQPGEKVGIVGRTGAGKSSLTLALFRLVEPVSGRILIDNVDISMLGLHDLRSKVTILPQDPVIFAGTLKENLDPFGEHTEEALWRALEHAHLRRFVEGLPNRLDHECGEGGENLSVGQRQLLCLGRALLRKTQILILDEATA	149	C
c131042.graph_c0	6108	GGAAGTGGAAGTTAGAATCAATGGAGAGGGCACGGAGGTTGTCGGGGCTGTGATAGCGGCAGACGTAGAGTGTCTGCTAGGCTGCGGGGCAGCAGGTACACACAGCACCACTATGTGAGCACAATCACGTACTTGTCCATCATGACAGCCTTTTGCAGCCAAAGAACTATATCCCTCGTTTATCGTGTGCACTTTTATTCTAGTGGTTGGAGTGTATTTCAGGGAAGAAGTTTGATGTGATTGTGTAATTGACTGTAATTCCAATGAAGTCGCCGTGGGAGTTTGACTTTTCTTCGCATTTTCAATCATTTTTATTCCTACGATCCAAAGTACTCTATTAACTCTGTACTCAGATGTTAACTCTGTACTCAAACTAACATCTCACCAGTTGACGGCGGC…	MDKTKSPKMGFCGSKSNAMSVKDGVIQNECFVDVLNIIPHALLALICIFILTVWNHSVIGKLKVKTWVHYQGHSLRWICTLALLTTIIVEISEGFISDLNDPDSTNYHAFIPSCIAFVGGLLSIIFYHNVEQWNSPKFLMLLLMYWPMAIVMKCLKALSIYRNNLTLDHLKVWLALIDILFYLLLFFIELNVLRCQRYSFFKKHRRMRPPPDLENTRYLQSYVNFLSQAVYWWVTDLLIKGFKHPLTLKDLGKLPQSEKSTRMYRKLQMIFEEEKFKAAQQNKQPSIMHIVLRATWPMLLLSALFRLIGDCLSFVGPLLIERIVNYAYEVNDEKLIAASGNDTRPAKVYLFVTVDQFFYNGYVLSVVLFLSSVLQHTLLQNHHFIVIREGIRIRTAIQT…	1729	LHHASFVIEGGEKIGICGRTGSGKTSATLAFFRMLDITEGTILIDGLDITRVDLSTLRSRLAIIPQDPVLFTGTLRFNLDPNKKRSDEKLWSALESVQLKEFVTALPDQLDTDVAEGGENFSVGQRQLLCMARAFLCDSTIVIMDEATA	149	C
c120821.graph_c0	1606	GGAACATGGAATGCACAAAAAAATGCTAATCTCATACAAACTTTTCTTGTTCATCTTGAGCTAATGACACATACGGACCAGATAATATTCTAGTGGGCTGTACTGTCCGACTATTTAAATCTGCTCCCTGAGAGTTATCTGACTTTGATCTAGTCTGCTGAGTATGTGCAATTTTCCTACTTCTTTCAGAGCTCTTACTGCTGGGACTTGACTGACCTTCTATCAAAGGTCTACGAGAAGACGCAACTTTATTCTGAGTGCTTTTCTCGCTATCACTGAGTATTTTCCTTTCGGAATTAAATGTCTGTGGCTTTTCAGAAACATCATCTGACTTTTCACTGTCTTCTCTGTCATTCTGCAGATGTATTCTATTGGCAGTCTGATTTCTATTTGAATAAG…	MTSVERVLEYCDLEQEPPKTSDKPPSPDWPNRGAITFNKISLQYSPEAPLTLKNIECHIQGKEKIGIVGRTGSGKSSLITSLFRLVKPKGAIYIDGVDIGKLGLYELRSRISVIPQDPMLFSQTLRWNLDPLNEFSDERLWNALEQVQLKNKVELMPGKLYTDIQEGGLNLSVGQRQLICLARAILRYNRIIILDEATANVDQETDNIIQRILRAKFRDSTVLTIAHRLYTVMDCDRIMVLENGELKEFDTPYNLLQSSDGIFTRLVLSTGKNSARQLQALAELSQHQRTSASLQLHRAMLLANEQLAQSTEDLSSNKAALSWNRFTHSQDSLEKNQVENIIEKEKKTVAPSKKIISRRSPGRTKKTVDERNELINYEAPPRARTDSHLQDKDQKDEKM…	522	LKNIECHIQGKEKIGIVGRTGSGKSSLITSLFRLVKPKGAIYIDGVDIGKLGLYELRSRISVIPQDPMLFSQTLRWNLDPLNEFSDERLWNALEQVQLKNKVELMPGKLYTDIQEGGLNLSVGQRQLICLARAILRYNRIIILDEATA	148	C
c41662.graph_c0	584	ATACAAATAGAGGGCTAGCACCATGTTCCCAGCAGTCTAAAGGTAGTGGGCCCTACACAAGACCAGGCCTTACACAAGACCAGCGTCCTTGCACATGCCGTAGAAAATTCCCTTAGAGTTGATAAGGTTAGTTGGCGTGTCAAACTCAGTGATAACTCCTGCATCCATGACCATGATTTTGTCATAGTCCATTATGGTATTCAGTCTGTGAGCTATAGCAATGATTGTGCAGTCTTTGAAAGCTTCTCTGATAGTTTTCTGAATCAGGGCATCTGTCTCCATGTCAATGGCTGCTGTTGCTTCATCCAGAATGAGAATCTTGGTGTGTCTGAGCAAGGATCTGGCCAGGCAGACCAATTGTCGCTGTCCTATACTGAGATTCGCTCCTTCCTCGCCACA…	GLHDLRSKLTILPQDPVIFSGSLRMNIDPFEQYTDQQLWTALERSYLKEFVAAQPDKLMYECGEEGANLSIGQRQLVCLARSLLRHTKILILDEATAAIDMETDALIQKTIREAFKDCTIIAIAHRLNTIMDYDKIMVMDAGVITEFDTPTNLINSKGIFYGMCKDAGLV	170	LHDLRSKLTILPQDPVIFSGSLRMNIDPFEQYTDQQLWTALERSYLKEFVAAQPDKLMYECGEEGANLSIGQRQLVCLARSLLRHTKILILDEATA	96	C
c66799.graph_c0	1296	CTGTAGTTTTTTTTTTTTTTTTAAACCAGCAGGGCAAACGAAAAAGAGGCAGACTTAAAAACACATGAAGAGGAGATTTAGAGATAGAGATAAATAATATGGAGTGGACACAAAGGTAGCTGTAGGTGATGTCAGAAGAGTAGAGTGGTTGGCTTGAATTTGCTCCATGCAGGTATATAAGGCAGCATAAATGAAAAAGAACTTATAAAATGGAATGTTTCTATGCCCTATGCTAGTTGCGAGTCCTTGCACATGGTGTAGAAGATTCCTTTGGCGTTGATCAGATTTTGTGGACTGTCAAACTCTGCAATTACTCCTGCGTCCATGACAATTATTCTATCATAGTCCATTATTGTGTTCAGTCGGTGAGCTATAGCAATGATGGTACAATTGCTGAAT…	MANVVVLCAAIFQIIGGGGGSDAGLSVSYALQIAGTVTYMVRQICEIETNIVSVERLKEYSQVEQEAALEIPETRPSPSWPRKGQVTFTNYQTRYRTGLDLVLKGVNCNINEGEKVGIVGRTGAGKSSLTLCLFRIIEAVSGSIKIDGINIADIGLHDLRSKLTILPQDPVLFSGSLRMNIDPFEQYTDEQLWKALERAHLKRFVAAQATQLMYECGEEGANLSVGQRQLVCLARSLLRRTKILILDEATAAIDIETDSLIQKTIREAFSNCTIIAIAHRLNTIMDYDRIIVMDAGVIAEFDSPQNLINAKGIFYTMCKDSQLA	324	LKGVNCNINEGEKVGIVGRTGAGKSSLTLCLFRIIEAVSGSIKIDGINIADIGLHDLRSKLTILPQDPVLFSGSLRMNIDPFEQYTDEQLWKALERAHLKRFVAAQATQLMYECGEEGANLSVGQRQLVCLARSLLRRTKILILDEATA	149	C
c173587.graph_c0	415	GCCTCCTTCTCCGCACTCATACAGAAGTTTTCCTGGCATTTGGTCCACAAACTGTTTTAGATGGGCTCTCTCTAGGGCCTTCCAAATGTCATCATCACCAAATTCATTGAAGGGGTCCAGATTCAACCGGAGTGACCCAGAAAACAACACAGGGTCCTGAGGTAGAATAGTTAGATGTGACCTCAGGTCATGAAGTCCAATGTCTGCAACATTGACCCCATCAATTATAATGCTACCACCGTCGGCTTCCATCAAACGGAAGAGAGACAGTGACAGCGATGATTTGCCAGCTCCAGTCCGCCCAACTATGCCCACCTTCTGTCCACCCTCTATTGTGACGTTCATTTTTCTAATAACCAGATCTAAACCATCCCTGTATCTGACACTGAAGTTGTTGAA…	KGTVEFNNFSVRYRDGLDLVIRKMNVTIEGGQKVGIVGRTGAGKSSLSLSLFRLMEADGGSIIIDGVNVADIGLHDLRSHLTILPQDPVLFSGSLRLNLDPFNEFGDDDIWKALERAHLKQFVDQMPGKLLYECGEGG	138	MNVTIEGGQKVGIVGRTGAGKSSLSLSLFRLMEADGGSIIIDGVNVADIGLHDLRSHLTILPQDPVLFSGSLRLNLDPFNEFGDDDIWKALERAHLKQFVDQ	102	C
c105140.graph_c0	1535	TTGATGCTTACCAAGACAAGCACTCGGAGGCCTGGTTCATGTTCCTGGCGACAAGCCGCTGGCTGGCTGTTAGGCTCGACTGGCTATGTGCCATGTTTGTGACAGCGGTCACTGTATGCTCGGTTCTTGCTGCTGATTCGATGAATGCTGGTCTCGTTGGTCTGTCTATTACGTACACAATGACCTTGATGGGAATGTTTCAGTGGGGGGTCAGACAGAGTGCTGAAGTGGAGAACCAGATGATTTCTGTGGAGAGAGTCCTGGAGTACACACGTCTGCCCCAGGAGGCAGTCTTGGAATCTGCCCCGGAGAAGAAGCCACCACCTGCATGGCCACAATATGGGGCTATTGAAGGGAAAGATGTCTGTTTGCAGTACTCAGCAGATGGTCCATTAGTTC…	MFLATSRWLAVRLDWLCAMFVTAVTVCSVLAADSMNAGLVGLSITYTMTLMGMFQWGVRQSAEVENQMISVERVLEYTRLPQEAVLESAPEKKPPPAWPQYGAIEGKDVCLQYSADGPLVLKNLNFAINGREKVGIVGRTGAGKSSLITTLYRLAEPQGRISIDNINIQDIGLHDLRSKISIIPQDPVLFSGTLRRNLNPFQQHTDEQLWTALEEVQLKDQISDIPEGLSAEVSEGGINFSVGQRQLICLARAILGNNKILLIDEATANVDPITDELIQQTIRTKFQDCTVLTIAHRLHTIVDSDRVMVLDMGQIVEFDKPYNLLSSGQGFFFDMVQQLGKTEFDHLLDVAHKAAKNSVKSFILSNGVIPKQINSISRQDTAASLSDSESGLHYELDDI…	411	LKNLNFAINGREKVGIVGRTGAGKSSLITTLYRLAEPQGRISIDNINIQDIGLHDLRSKISIIPQDPVLFSGTLRRNLNPFQQHTDEQLWTALEEVQLKDQISDIPEGLSAEVSEGGINFSVGQRQLICLARAILGNNKILLIDEATA	148	C
c93333.graph_c0	1465	CTGGTCAAAGGGTGGGGCTGATGACTGAAGTGTTAACATGTATGAAATTGATAAAAATGAACGGCTGGGAGCCAGCTTTTATTAAACGATTGACAGAAAGCCGACACAGGGAAAAAGTAGCGTTGGAAAGAGGTTCATTTTTGAAGAGTGTTGTGGCATCCCTAGTACCCATGATTCCAGTGATTGCGTCCGTGTTCATGTTTCTGGGTTACATTCTGTCTGGGAATGACCTCACGGCTGCCAGGGCGTTCACAGTAATATCTGTGTTCTATGCCATGACGTTCTCTCTGGCAACATCACTCTATGGAGTACAAAGCATGATTGATGTATCTGTTGCTATGACCAGGTATAAGGAAATTCTCCTGATGCCAGAAAAAACTTGCTATGAAAAGTCCAGTA…	MTEVLTCMKLIKMNGWEPAFIKRLTESRHREKVALERGSFLKSVVASLVPMIPVIASVFMFLGYILSGNDLTAARAFTVISVFYAMTFSLATSLYGVQSMIDVSVAMTRYKEILLMPEKTCYEKSSNDSLAVEVNMATLTWESPDEEDCEITDRDSVIAGLKPEEVKALSRSNPALSSHTYRVEHPAQPDLTDNSVALLLKEKNGHVGERKDSDGAFVPVLHEIDIKVKKGELIGVCGMKGSGKSSLLAALLGRMQILEGNIKVTGTVAFSSQDPWIMNGTARENILFGKPLEKERYDRIIKATRLDKDFDTFSAQDEVEIGDRGLTLSGGQKQRICLARAIYSNCDILLLDDPLSTVDVNMGRHIFAQCIKTILHEKTVFLVTHHLEYLPKCDKVLYM…	481	LHEIDIKVKKGELIGVCGMKGSGKSSLLAALLGRMQILEGNIKVTGTVAFSSQDPWIMNGTARENILFGKPLEKERYDRIIKATRLDKDFDTFSAQDEVEIGDRGLTLSGGQKQRICLARAIYSNCDILLLDDPLS	136	C
c119894.graph_c0	2612	TGTTAACCTCAATATACTGTACAGGACAGGGTTAAGTGCGAGAACAGAGGGACATATTCATCTTCGTACCATTGTGTGGACATTTTTGCCATGTAGTCCTTTTTAGCGACAGTGTTAGGACAGTTTAGAATGTAAGTGAGCTCTGTCTACAGCAACGTTCTTGTTGATTAATAAATTAAATTACCAGAAAATGTGACAAGTCAAGTCTTAGTCACCGACTGCTGTACTCAACTGTCACCAGGCGCATCAGCTGTCATTAATTTAGAATTTAGACAATTGTTAGGTGACGAGCCTGGGCCGGTATCGACTGCTACTAGTACTACTTGCAGAAATAAGAACGGGCTTGGTGTCAAAGAAGCACCAGGTCTGGAGAAGTAAATATGGCAGATCATTCTGCAA…	MTARWPLVYTEGRRRFQKKKLRSSTSSTKSLLHESDVDHAFSLKYISLQIKKGELLAVVGVTGSGKSSLLMCLIGELPYEIGQISINGRVSFCGQTNWIFSGTVKDNILFGHSFNRNRYQLVIEACGLTQDLELLPKGDQTRVGERGLQLSGGQKARLSLARCVYHDADVYLLDDPLSSVDSQVGLHIFQRCIKDLLRDKTVVLVTHQLQYLKQVDRILVIRDGSIYDSGTYDELKSRGVNMKALTSLDDHPKHISEAAREAEEEEIKLLLESKHLTVNDDGNEGEDDVQTGCVGFRVYWEYFSAGFGPALMTVLLPLWIAGPALYCLSDWMLTQWLRDSQRKKPVRTNIQHCQPNSLFSYSCRNKQSNFW	371	LKYISLQIKKGELLAVVGVTGSGKSSLLMCLIGELPYEIGQISINGRVSFCGQTNWIFSGTVKDNILFGHSFNRNRYQLVIEACGLTQDLELLPKGDQTRVGERGLQLSGGQKARLSLARCVYHDADVYLLDDPLS	136	C
c98604.graph_c0	2472	CAACAGATATGTCCTTGGAAAACCTAGCCAGAAGTCGTCCTACTGGTGTTGTATCAAAGAACTGGACAGGGCAGGCTAGGACATTTGTAATCAGGTCCTCATGAATGATACGGCACGAACGTTGGTGTCTCCAAGCTCTCAGGTTACTAAAGATCACAATCGCTAGTGTTCCTAGTATTCCCCACAGAGCATGTATGCCCAGGTAATAATTATTCGCCTGCTCCCTCAGTGGACTGTCAGCTGACACAGACACGTTGTTGAGGAGTGGGCTGTCCACCCAAAACGACAACCAGAAGCCTGCCGTCGCATCAAGGCAGTTGAAGCTGAAATACAGCAGAGCCATGGTAGCCATTGACAGGTAGCCAATGGATCTGATGTATGTCTTATAAACAGACCATT…	MNLFVQACTLTGPLIVKLLIEFMSYDDEPDWHGYMLAAALFVVATMGQLMFEFYIFQTHKFGLSVKTALYSAIYRKTLCLSSEARQKLSSGEIVQLLSKDCDAIGTLTDEGFALIECPLELIVGLILVYRTVGVAMFAGLAAMGVLFVVNNFAVTKHAHYDRQLKKYADERMKIASQVLSGIKVLKLYAWEEAFKNRISAIRKKELAAILKYDLFRFFITFAWTGAVGWMLYFIYMTYILVDEQHHLKASTVFVTIAYMVYIRKCANCLATVTDYIISGVNSAQRVAKFLLLNEIEKEAVTPKSAKNSVSGGDAVSISHGTFTWSASGEPALNNIHVNVPAGSLVAVVGIVGSGKSSLLSAILGEMVVQEGSVHKEGTIAYIPQEAWIQNDSVRNNILF…	793	LNNIHVNVPAGSLVAVVGIVGSGKSSLLSAILGEMVVQEGSVHKEGTIAYIPQEAWIQNDSVRNNILFGSDLREEDYQQVLEACALTTDLSILPSGDQTEIGEKGINLSGGQKQRVSLARAVYQRSDVYLLDDPLS	136	C
c99339.graph_c0	1403	TTTACAAAAGTTACGTTGGGGAGCCATCCTCACCTCACTGCTGACTTTCTCTTGGACTGCCGCACCATTTGTGGTGTCACTGCTGTCATTCCTGTGTTATGTCTACATCACAGACCGCCACTACCTGGACCCCAAGACTGCGTTTGTAGCCATCTCTTTGTTTGACATTCTCAGGTACGCCATCAACTTTGCACCCATGATTGTCACAGATCTACTGAAGGCATTCATTTCCACACGTAGGATCTGCCGATTTCTGTGCCATGACGATCTGGATAAAGACAGTGTCACACACATACGAGACGCAGAGAATGTGATCTGTGTCACCAACGGCAGCTTCTCCTGGAGCCCTGCAGCCAGCCCCACCCTCCGCAGCATCAATGTCACCATAGAAGAGGAGAG…	MIVTDLLKAFISTRRICRFLCHDDLDKDSVTHIRDAENVICVTNGSFSWSPAASPTLRSINVTIEEESLVAVVGTVGSGKSSLLSAMLGDMKKLEGTVSVRGTVAYVPQQAWIQNDSVRNNILFGQAMDMELYNKCVDACALRPDLDMLPAGDRTEIGERGINLSGGQKQRVSLARAVYAQADIYLLDDPLSAVDSHVGQHIFDHVIGRSGLLHGKVRVLVTHGIQYLAFTDHIIVMTDGQVSEAGHYEQLLSHKGAFARLITTFLAQENDNDNAQSEELQELKQQVLRSLSEAEDDGEASQPQMSPLSPKDILKQLSVTVSQIIEHSDVSKEEDKVLVQQASQQSDLIEEETVGVGNVKFSVFKQYIKSVGYVYVLLIVIMYGLYTGSSMSALIFLSS…	402	LRSINVTIEEESLVAVVGTVGSGKSSLLSAMLGDMKKLEGTVSVRGTVAYVPQQAWIQNDSVRNNILFGQAMDMELYNKCVDACALRPDLDMLPAGDRTEIGERGINLSGGQKQRVSLARAVYAQADIYLLDDPLS	136	C
c56891.graph_c0	2155	CTGCTGGCCAACTCTAGCACTTGCTGTGATAGATGAGCCCCTTCTGGCACTTGTGGTCATTGATGTCTTCCGGCTTCTCACAATGCTGGTCCTCCTTTCATCTGCTGATGATCCACCATCTAGCACAGGTCCGGTCACAGACTCCAACCTCTGGATTATAGCTCGCTTGATTTCTTCAACTTCTGGGTCACCTTCATGATCTGTCTCTGAAGCCATGTCTTCCTGGATGTGCTCTCTCAGAAACTGGGCAAATGGTCCATCTCTAGACACCAGCTCATCATACGAGCCCACTTCACTGATCCGTCCATTGTTCATCACAACTACAGTCTCCACCAGAGGCAGCCAGTGAATTCCATGAGTGACTAAGATACGAGTCTTGTGTTTGAGTAAGCCTTGTGG…	MKTLMDMLTFATPKITEALLGYVAARDTEQAWKGYVLAGSYFVVQLIVSLGSNQGLLLSKRMGMRIKAVLIAAIYKKSLTITSSDTSTSSGEIVNLMSVDSQRMVDICTNLYLMFSMPFQLVLSLYLLYQQLDVAVFAGLAVMLLAVPANTFIGIFLKKYQIEQMKLKDQRMRVMTEVLAGMKVLKLYAWEGSFQEKIEAIRKKELDVIKKFSYIIGVLIFMFNTMPYLVQLTAFGVYIAVSENGYLNPQVAFVSLQLFNLLNIPLTSLPLFIPMVIQAGVSVTRISNYLSREDIKTDIITKDPSAANAVTVSDGEFTWDQEQPLPILRNINLEVRPGSLVAVVGSVGCGKSSLLSAIMGEMQKNKGSVTINSSLAYVPQEAWIQNATLRDNILFGSEF…	612	LRNINLEVRPGSLVAVVGSVGCGKSSLLSAIMGEMQKNKGSVTINSSLAYVPQEAWIQNATLRDNILFGSEFHRKKYDKVIEACALKADLEILQGGDRTEIGEKGINISGGQKQRVSLARAVYSNNSIYLLDDPLS	136	C
c56785.graph_c0	2570	GTGAAAGTGAAGCTTCATTTCACAAACCGAACCAAGCTAACAACATTCACAAGTTGTGGTTCTGTGTGAAATCAACAGCTCATGTGTGCACTTGTCTGTTTTAGTTGATTGAAACTGACGAGCTGGAGTTTGGAATGCACTGCTTGCTGTTTGCATTGGTGACTATACAGTTCTTTGTTTTCAATTTCCCTGAAAAACGTGGACGACAAGGCTATCAAGAAATTTCAAAGACAGTATCACCAGAGCTGAATGCTTCCTTACCTAGCATGCTAGCCTATTGGTGGACCAATAAATTAATATGGACAGGCTTCAGGAACACACTGACCGAAGGTGATGTCCATGACCTTCACCCAGAAGACACCAGTGACACACAAGTTCCAAAATTTGCCAGGGCGTGGG…	MHCLLFALVTIQFFVFNFPEKRGRQGYQEISKTVSPELNASLPSMLAYWWTNKLIWTGFRNTLTEGDVHDLHPEDTSDTQVPKFARAWDKELERCAAYNQKYLAEHGSSALSSMNHKVNLTADEKTKLLTKYDPYDNDKKSKEAKSPLKQPSLFRAMFHVYGFELICLQLLKTGLELLNFITPKITESMLSYIQGEKHANEMWKGYVLAGSYFVISSIISLMASQLNNRNRRLGMHLRCSLTATIYRKSLTISNEAKKTTTLGEIVNLMSADCQRLENVMNFIYIVFSAPFQIAVALYMLYDQIGLATFAGLGVLVILLPMNTVTSITMRRFNRQMMRLKDRRIRLMNEVLTGMKVLKVYAWEEAFEKKVAKFRSEEISLIFKLSMVMAVLSLIFGVVP…	812	LKNINLNIKPGSLVAVVGTVGCGKSSLLAAIMGEMTKQKGSVTVKSNMAYVPLEAWIQNKTLRENILFGTDYKSSLYERVIEACALKTDLEILPGGDLTEIGEKGINISGGQKQRVSLARAVYSRADIYLLDDPLS	136	C
c133788.graph_c0	3125	TTTTCAATGAACATGGGATCCCAGGTGGTAACATCGGCTGACTTGTACTCGCTGGCTATATGGTCTTGATCGCGCTGTTTGTGCGTCGTCTCACTGTGGTGAAGTGCATCGTCCGTGCTGGTCTGGAGCTCGCTGTCATCAGTTGGGCTGCTGGTGTCGTTGCTGTACTCCTGTAGGAACTTGGCAAACGGTCCGTTGTGTGAGACGAGCTCGCTGTACGAGCCTTGTTCCGAGATACGACCGTTAATGAGAACGAAGATGCGGTCCACTTGGGGTAGCCAATAGAGGCCGTGTGTGACAAGAATCCGGGTCTTTCCCGCCAGAAGTCCTTTGCTGCTCAGGATGTTCTCGAAGATGGCTTTCCCGACATGGGCGTCTACTGCACTCAGTGGGTCATCG…	MELPSQTTMNDTSNFENFCRGPFWISRLLVDNSWPQFTSCFINTVLVYIPCGYAWLLLPYFLYDVNNQLSSNNLRGVAVPANREKTSNSPHNIKPCLDEPNHYGYSPGGKFTLICLIKIVLTGLLAVLSLCRLVLHVHDDLSPAAIVASAIYLATYALIAFQLWYERRKERIATFVSFYFYMLNIMCAVIPLYTWIITQNYVNYPGDFSMFMIAFIVNVLCLLLSFVPDNPLGDNKHYQELDKKSSPEITASYPSQLLFTWLLNLIYAAYKKELTEEDLFDLNPRDQSRTLNARFEYYWDQEVDRVNKINTTRLPSIANASNSAAIFQNGVDGSRSKINGDHKQLVDVVEHKSAGKDHEESSLLGGGKQTFFGTWTRPTDVPAEVPSLYRVLFKLGWKE…	994	NINATIPCGQLTAIVGPVGAGKSSLVSAILGEMEKVRGQVTVKGTIAYVSQQAWIQNATIRENILFGKAFNEHKYWKVVRACQLSRDLEILEAGDLTEIGEKGINLSGGQKQRVSLARAVYSELDIYLFDDPLS	134	C
c32759.graph_c0	390	TGTTGTTGGACCTGTTGGTGCTGGCAAAAGCTCACTGATGTCTGCATTGTTGGGTGAGATGGAGAAACGTTCTGGGAGAGCTTGTATAAAGAGCAGCTTGGCCTATGTTCCGCAGCAAGCCTGGATCCAGAATGCAACAGTGAAAGACAACATCCTCTTTGGCAAGCCATTCGACAGCAAGAGGTACAAGAAAGTCCTGTACGCCTGCGCTTTGGAGCGAGATTTGGAGATCCTGTCTGCGGGAGATATGACGGAAATTGGAGAAAAGGGTATCAACCTCAGTGGTGGACAGAAGCAGAGGGTCAGTTTAGCTAGGGCAGTCTACAACAACGCTGACATCTACATCTTTGATGACCCCCTGTCTGCCGTGGACACTCATGTGGGCAAGCG	VVGPVGAGKSSLMSALLGEMEKRSGRACIKSSLAYVPQQAWIQNATVKDNILFGKPFDSKRYKKVLYACALERDLEILSAGDMTEIGEKGINLSGGQKQRVSLARAVYNNADIYIFDDPLSAVDTHVGK	129	VVGPVGAGKSSLMSALLGEMEKRSGRACIKSSLAYVPQQAWIQNATVKDNILFGKPFDSKRYKKVLYACALERDLEILSAGDMTEIGEKGINLSGGQKQRVSLARAVYNNADIYIFDDPLS	121	C
c139676.graph_c0	2992	GTGGGCAATAAATAAAACGCTAAGGCCGTCATTCTTGTTAAGGTCCTTAATAATATTGACAACCTGGGCCTGGATAGAAACGTCAAGAGAAGATATCGGCTCATCGGCTACCAAAAGTTTCGGTTTTACCGCTATTGCCCTCGCAATGCCGACGCGTTGCTGTTGGCCGCCAGATAACTGAACTGGGTATCTGCTTGAATATTCTTGGTTAAGCTGTACGCCATAAAGCATGTCGTTTACACGTTTGTTAATAGCTTGGTTCCTAGACGGCGGGCGATGGGACGCAACGTACTTTTGCATCTGATCCTTATGAGCTTCCGGATCACTTAACGCCACTTTTGATTTCTGAACCAAGGCGTAAAAAGAGTCAAACTTGTGCCTATATTCTTTTACTTCCTT…	NVSKSPSAKVLVIKNLTVQFTNGSYVNTAVDAIDLDVNKGEIVGLVGESGSGKTTLGRSVLALNSYQVGEILLLDKQLPKDPSRVGYSFNKWLARNAQMIFQDPVSSLHPNKRVGPAIAEGLKNQASAQVISKGAQRKYAVEQGDFACTKAIELLSRDDALALISDEEAGQLAMLRQSYPWVIVHNDLKTYIFDRHLRDFSNQQKQLFDEIAEDYDQLFENKALLDLTLSLARKAKFTIQREHHKNKTPISYDVVNARVENAFGAFKKRRNELQKKLIADKNNYSRLLSQYESEHNKAKKGIVNALDNERYVFDFTKLRDRYLKEVKEYRHKFDSFYALVQKSKVALSDPEAHKDQMQKYVASHRPPSRNQAINKRVNDMLYGVQLNQEYSSRYPVQLS…	456	VDAIDLDVNKGEIVGLVGESGSGKTTLGRSVLALNSYQVGEILLLDKQLPKDPSRVGYSFNKWLARNAQMIFQDPVSSLHPNKRVGPAIAEGLKNQA	97	E
c145839.graph_c0	1613	GGAACCAATGGCATTGGAAAATCAACTGCTCTTAAAGTTTTGGCTGGGAAGCTAAAGCCAAACTTGGGTCGTTTCAATAATCCTCCAGATTGGCAGGAAATCTTGACCTACTTTCGAGGATCTGAGTTGCAGAACTATTTTACCCGCATCTTGGAGGATAATCTCAAGGCCATCATCAAGCCACAGTATGTTGATCATATTCCAAAGGCAGTCCAAGGCAATGTGGGACAGGTGCTTGACCAAAAAGATGAGAGAGAGATGAAGGCCGAACTCTGTGCTGATCTTGAACTAAACCAGGTCATAGATCGTAATGTTGGGGATTTATCAGGTGGGGAGCTCCAGAGATTTGCTATTGCTGTTGTCGCCATACAGAATGCTGAGATTTATATGTTTGATGAG…	GTNGIGKSTALKVLAGKLKPNLGRFNNPPDWQEILTYFRGSELQNYFTRILEDNLKAIIKPQYVDHIPKAVQGNVGQVLDQKDEREMKAELCADLELNQVIDRNVGDLSGGELQRFAIAVVAIQNAEIYMFDEPSSYLDVKQRLKAAQVIRSLLRPNSYVIVVEHDLSVLDYLSDFICCLYGKPGAYGVVTLPFSVREGINIFLAGFVPTENLRFRDESLTFKVAETPQESAEEIETYARYKYPTMTKTQGNFKLKVMEGEFTDSQIIVMLGENGTGKTTFIRMLAGLLKPDNVEGSDVEIPEFNVSYKPQKISPKFQSTVRHLLHQKIRDSYMHPQFVSDVMKPLLIEQLMDQEVVNLSGGELQRVALCLCLGKPADIYLIDEPSAYLDSEQRIVASK…	495	NFKLKVMEGEFTDSQIIVMLGENGTGKTTFIRMLAGLLKPDNVEGSDVEIPEFNVSYKPQKISPKFQSTVRHLLHQKIRDSYMHPQFVSDVMKPLLIEQLMDQEVVNLSGGELQRVALCLCLGKPADIYLIDEPSA	136	E
c119762.graph_c0	3444	AGCCCAATTCATATAGTAAAATTAAAAGCGCCATATTTCTGCCACAGTTGAATTAATCAAAAATGTCAAAAAGAAAATCCAAAACAGAAGATGCAAATGATCAGTTGACCAGAATTGCCATTGTTAGTTCCGACAAATGCAAGCCAAAAAGATGCCGCCAGGAGTGCAAAAAGTTTTGTCCAGTGGTACGGATGGGTAAATTGTGTATAGAAGTAGCTCCTACTGACAAGATTGCTTTTATTTCTGAAGAACTGTGCATTGGCTGTGGTATATGCTCTAAGAAATGTCCCTTTGAAGCCATTACTATAATCAACCTGCCAAGTAACTTGGAACGAGACACTACCCATCGTTACAGTGCTAATTCTTTCAAACTGCACAGGTTGCCTACACCACGTCCGG…	MSKRKSKTEDANDQLTRIAIVSSDKCKPKRCRQECKKFCPVVRMGKLCIEVAPTDKIAFISEELCIGCGICSKKCPFEAITIINLPSNLERDTTHRYSANSFKLHRLPTPRPGEVLGLVGTNGIGKSTALKILAGKQKPNLGRFSDPPDWTEILAYFRGSELQNFFTKILEDDLKALIKPQYVDQIPKAVKGSVQQFLDKKDERKNQMDVCGQLDLMNVRDRNVEDLSGGELQRFAISIVCIQDADIFMFDEPSSYLDVKQRLKAAQAIRSLIHPDKYIIVVEHDLSVLDYLSDFICCLYGVPGAYGVVTMPFSVREGINIFLDGFVPTENLRFRDTSLTFKVAETALEEEIKRMCRYEYPRMYKKLGGFDLSIDPGQFTDSEIIVLLGENGTGKTTFI…	609	LGGFDLSIDPGQFTDSEIIVLLGENGTGKTTFIKMLAGRLEPDGGGEIPILNVSYKPQKISPKHQGTVRQLLHERIRDAYVHPQFVTDVLKPLQIEPIFDQEVQNLSGGELQRVALTLCLGKPADIYLIDEPSA	134	E
c140924.graph_c0	1061	ATAACACTCATATACGGGTTTTCTATCACACCACCGAAACATCCGTTCGAAACCAAACCCTAGATCCCTCTCTCTCTAATTACTTGATATAACCATGGTTTCCGACGCCAGCAAGAAGAAGGCCGCTCAAAAGAAGGCGGCGGCCGCTGCCAAGAGAGGTGGAAAAGCAGCTGCAACCTCCTCAAAAGCAGCGGCGGCTGCCGTTTCGCAGAATGGAGGTGTTGATAAGTTGTCGAATGGAGTTGGAGCTCTTCAGATTTCCGATCGGACTTGTACTGGCGTCCTATGCTCGCATCCTCTTTCTAGAGATATCCGCATTGAATCATTGTCAGTTACTTTTCATGGACATGATCTCATTGTTGATTCTGAGCTGGAGCTAAACTATGGCAGACGATATGG…	MVSDASKKKAAQKKAAAAAKRGGKAAATSSKAAAAAVSQNGGVDKLSNGVGALQISDRTCTGVLCSHPLSRDIRIESLSVTFHGHDLIVDSELELNYGRRYGLLGLNGCGKSTLLAAIGCRELPIPEHMDIYHLTREIEASDMSSLEAVISCDEERLELEKEAEALAAQDDGGGEALDRIYERLEAMDVATAEKRAAEILFGLGFNKQMQTKKTRDFSGGWRMRIALARALFMNPTVLLLDEPTNHLDLEACVWLEETLKNFERILVVVSHSQDFLNGVCTNIIHMQSKKLKIYTGNYDQYVQTRSELEENQMKQYKWEQDQ	322	LELNYGRRYGLLGLNGCGKSTLLAAIGCRELPIPEHMDIYHLTREIEASDMSSLEAVISCDEERLELEKEAEALAAQDDGGGEALDRIYERLEAMDVATAEKRAAEILFGLGFNKQMQTKKTRDFSGGWRMRIALARALFMNPTVLLLDEPTN	153	F
c74797.graph_c0	909	GAACGGTGCGCTAGTGGGCGGTTCCTTCTTGGGGATGTACCATCCCCGTAACATCGCCCACTTGCGCAAGGTCGGCGTGGCGCAGATCATTTATCACGAAAACGATCCTGAGTTCGCCATGACGATCGTGCCGAAGGAGCTTTTGAAGGCTCTGCCGAACGGCATCAAGGTCAGGCACCACGCCGTTGCCAAGTACAGCGAGTTTTTGCCGAAGACCGAAGAACGTGAACAATAGGAAGGATTAGGGTGGTTTTGTGCTGACAGTATCGAATTTGGGCAAGCGTTTTGCCGACAAACTGCTGTTTTCACACGTCAGCCTAAGGTTCTCGCCGGGCAACTGTTACGGCGTCATCGGCGCCAACGGCGCGGGAAAGTCGACCTTTTTGAAGATCATCGCCG…	GGFVLTVSNLGKRFADKLLFSHVSLRFSPGNCYGVIGANGAGKSTFLKIIAGEMEPTEGEVALEKNRRISMLRQDQFQYDEFTVLQTVLMGHRELYSVMTEREKLYASENYTDAVGDRIGELEARFAEMDGWDAEAQALKLLANLGITTEQANALMKTMRAADKVKALLAQALFGNPDILILDEPTNHLDLNAIS	195	FSHVSLRFSPGNCYGVIGANGAGKSTFLKIIAGEMEPTEGEVALEKNRRISMLRQDQFQYDEFTVLQTVLMGHRELYSVMTEREKLYASENYTDAVGDRIGELEARFAEMDGWDAEAQALKLLANLGITTEQANALMKTMRAADKVKALLAQALFGNPDILILDEPTN	168	F
c111682.graph_c0	2374	CATTTCAATTTTGAACCAAGACCTGCCTTTCTATTGATCTTATATACAAAGGTCGAGTTCCTGGCACAAAACAGGCCACCTCACTTCCTAGGATCTTTACAAGATAAAATTAGTTTAACGAAGTGTGATGTTCAATTTTTTAGTGTAAAGCTGTCAATTCCATCTCTTAGAATTCTTCGACCCTTTTGACTTTTGTTTGGCAGCTTGAAAGGCCTTCATTTTTTGTTTCTTTCGAGCTTCCTTCTCAGCCTTTGACATCTTGGATTTGGCCTTTACTTTGGGAGCCTTGTCCTCAAGCTCTGCCTCACGTTCAAGCTCTTTCTCCCTTGCGTCAAGATTTTTCTCTAGATAATAATTGTAATCGCCTGCATAATCCTGTAACTTGTCGTCTTTGACTTC…	MDLSTKLHSTFFTGSTFFNPRQKSTLFKPNPSLLSTKYNTNPFKFPTRRSNYKTKARLSTATVETSGADSKTDIESLFSSNSDGEFDRKRSNKQSNGGASGISSGIKLENISKSYKGVTVLKDVTWEVKKGEKVGLVGVNGAGKTTQLRIITGQEEPDSGNVIKAKANMKIAFLSQEFEVSMSRTVKEEFMSAFKEEMEIAERLEKVQKAIEGAVEDLELMGRLLDEFDLLQRRAQAVDLDEVDAKISKLMPELGFSPEDSDRLVASFSGGWQMRMSLGKILLQDPDLLLLDEPTNHLDLDTIEWLEGYLQKQDVPMVIISHDRAFLDQLCTKIVETDMGVSRTFEGNYSQYIISKAEWVEAQLAAWEKQQKEIEHTRELISRLGSGANSGRASSAEKK…	700	NLMIERGEKIAIIGPNGCGKSTLLKLIMGLEKPTGGQIMIGEHNVLPNYFEQNQAEALDLDKTVIQTVEEVAEDWRLDDMKGLLGRCNFKADMLDRKVSLLSGGEKARLAFCKFMVKPSTLLVLDEPTN	129	F
c146766.graph_c0	692	ATTCAATGCCTCAGCCAGAGAGTCAATCGTCTCAATATCCAAATGGTTTGTTGGCTCATCCAGCAGCAGCAAGTGGGGCTGCCTATACGCCAGCCAAGCAAATATCACCCTGCTCCTCTGCCCATCTGACAAGTTCTTCATGGGCATCACCTGGGCCTTGCCTGTCAACCCAAACTTCCCAATCGCTGCCCTCATTTTTTCTTCCTCATTCCCTGGATACTCTCTAATCATAAAAAGGAGAGCAGACAATTCTAAGTCTAGTTTCTCAGTCAAGTGTTGATGAAATTGCGCAATCCTCAAGTGATTGTGCCGGCGAACCATGCCATCTAAAGGAACCAAGTCACCCGTCATAAGCTTCAGCAAGGTACTCTTTCCAGCTCCGTTGGGGCCAACCAGTGC…	KWEQDQISSMKEYIARFGHGSAKLARQAQSKEKTLAKMERGGLTERVARDQVLVFRFVDVGKLPPPVLQFVEVTFGYTPDNLIYKNLDFGVDLDSRVALVGPNGAGKSTLLKLMTGDLVPLDGMVRRHNHLRIAQFHQHLTEKLDLELSALLFMIREYPGNEEEKMRAAIGKFGLTGKAQVMPMKNLSDGQRSRVIFAWLAYRQPHLLLLDEPTNHLDIETIDSLAEALN	230	YKNLDFGVDLDSRVALVGPNGAGKSTLLKLMTGDLVPLDGMVRRHNHLRIAQFHQHLTEKLDLELSALLFMIREYPGNEEEKMRAAIGKFGLTGKAQVMPMKNLSDGQRSRVIFAWLAYRQPHLLLLDEPTN	132	F
c120301.graph_c0	2721	TTTTGTTTCACAAGAAAATTTAATGGCATCACAACGAGAATAAGCACAGACTGCCTGTTACACAATGGCTGTTATACAGTAATGGCCACCCCACAGAAGATGCTGCTGTAAATGTGAACTGCTAGGGACTGCACTCAAACCAGATAACTGCTTTATCTACCTGGTGATCAGTTCCTTTCCCTTTTATCTATTCCTTTCCAAACAAAAAGCCATTCTGAAGATTCTTAAATTTAATTAGTCTGTTGGTGTTCTACAATCTGGGTTTTTCAACCCACTACACAGGCCACAGACCCACAATAATCCAGTCTCATTACAACTGAGATCAACAGGAAGGCCAGAATTCTTATGACTTCTTTCATTTGACCCTGAATCCAAAAATACCCCCAGACCATAGAAATA…	MPKKSTKKVAEQWKGEEDEETNLAKGISKLSTEDGDNEAGSKAKKKDKKKKSKLDKLKEEMIAGEKEKEEEKRQERGKEARAKKIEDIDDNSEETGLNEEEEEENRDAHVPEENGDDSTSAVLEEAKPKLSKKELKKLKKKMEYSKALEEMEEDGQFSVSQIETSKKDNTVLDNQLDIKVEKFSISARGKDLFVNADLHITHARRYGLVGPNGHGKTTLLKHMANRALNIPANIDVLYCEQEVVADDTKAIDAVLKADKKRTALLAEEKDLIAKITEGGREITDRLKDVYEELRAINADAAEPKARRILAGLGFTKEMMSRATKDLSGGWRMRVSLARALFIEPTLLMLDEPTNHLDLNAVIWLDNYLQQWKKTLLVVSHDQSFLDNVCTDIIHLDQQK…	726	FKDLDFGIDMTSRVAIVGPNGVGKSTFLKLLTGEILPQTGERRKNHRLRIGKYDQHSADQLNLDESPTEYLMRLFNLQYQDARKKLGKFGLASHAHTITNRDLSGGQRARVALAELSCRAPDVLILDEPTN	131	F
c58034.graph_c0	3670	GGCGAATCGGGGCAATCTTCATTTTTGAGCGGCGAATTGAAGATTTTGCAAGGACTGGCTTGGCCTTTATTAGAATAGGGCGATTTGCACCGGTCTTAATCTTTGGCTTAGAACGCCTAACGACTAAGCGTTTTCTTGAAGCCGAGGTTTTTTTAGGTGCATTCTTTTTGGCTGCTATCCTTTTAGCGTCGGTCTTTCTAGCGCTAGTCTTCTTGCCGCTTGCCTTCTTAATTAAAGAGCGCTTGGTAATGCCGCCTTTTTTGGCGGCGGAACGTTTCACTGCCCTCGCCAGAACAGGCTCTGGAATGACAGCGGTAACAGAAGTATGGCGAATCGAAAAGCCATCAACCACTTTCTCTGGAAGCAGCGGCACAAAGCTCTGGGTAAGATTCTTGAAGA…	MAHMMVGKQLDLLLSSIPRAPTEGGDPSLVVSDLFVNQRVDQKPLHGVSFEVFPGKILGIAAVAGNGQSELFKVIGGMISPRAGEVYINGQNVTDWPVKRRYSSVSLPVDEVIALKSQVEELKVLLKIVEKEEAVTGELFTKQGGARSGAIRRQINHFRLLAKRRLSYMSHIPEDRHEHGLVLDLSCAENAVLQDVDNYRRFGLFLRGDANAKLDYLIRNYDVRGISSANTPARILSGGNQQKLILGREIERQSSVLLAFSPTRGLDVGSTRRVYEQIMKQRDNGAAVLLYSGELDEIMDISDTIAIMHNGAIVAIVDARSISKDEVGIAMFTGQLPEKLTPRAAVKHHSDPESAEPVNEARVVVAGEGLPPEDWMVFKNLTQSFVPLLPEKVVDGFSI…	509	LHGVSFEVFPGKILGIAAVAGNGQSELFKVIGGMISPRAGEVYINGQNVTDWPVKRRYSSVSLPVDEVIALKSQVEELKVLLKIVEKEEAVTGELFTKQGGARSGAIRRQINHFRLLAKRRLSYMSHIPEDRHEHGLVLDLSCAENAVLQDVDNYRRFGLFLRGDANAKLDYLIRNYDVRGISSANTPARILSGGNQQKLILGREIERQSSVLLAFSPT	219	G
c132691.graph_c0	714	AATGTCCTGCTACATCATGCAGGATGATGAGCTGCTGCCGCATCTGACCGTGGAGGAGGCCATGATGTGCTCAGCTAACCTGAAGCTGGACGAGAAGCTGTCGCCTCAGGATAAACAGGAGATGGTTTCAGAAATCCTGGACACACTCAGTCTCAATGAGGCTAGGAAGACTCGAACCTCTAGTCTTTCAGGAGGTCAGCGCAAGAGGTTATCTATAGCCCTGGAGTTGATTAACAATCCACCAATCATGTTCTTTGATGAGCCAACCAGTGGGTTGGACAGTGCCTCCTGCTTCCAGTGTGTGTCCCTGCTGAAGAAGTTGGCAGACGGGGGCAGAACCATCATCTGCACTATACACCAGCCCAGTGCTAAACTCTTCGAAATGTTTGACCATTTGTT…	MSCYIMQDDELLPHLTVEEAMMCSANLKLDEKLSPQDKQEMVSEILDTLSLNEARKTRTSSLSGGQRKRLSIALELINNPPIMFFDEPTSGLDSASCFQCVSLLKKLADGGRTIICTIHQPSAKLFEMFDHLFLLVDGQCIYRGTIRALLPYFEDQGMVCPNYHNPADYVMEVAAGEYGEDKVRLLIDSLNSGMCDPFQEKFPSKNTASRSHTPSVHSCEEEHGATELNGH	231	YIMQDDELLPHLTVEEAMMCSANLKLDEKLSPQDKQEMVSEILDTLSLNEARKTRTSSLSGGQRKRLSIALELINNPPIMFFDEPTS	87	G
c184535.graph_c0	319	GGAAGATCTTTTTTTCTCGCAGCTTACGGTGCGGGAAACACTGTCTCTTGCTGCTGAACTTCAACTTCCAGAGATAGCTTCGGTAGAAGAGAGAGATGAATACGTGAATAATTTGTTGTTCAAGCTCGGTTTGGCCAGCTGTGCTGATACCAATGTTGGTGATGCAAAAGTTCGTGGGATAAGTGGCGGTGAAAAGAAACGTTTGTCACTAGCATGCGAACTCATTGCTAGCCCATCTGTAATATTTTCTGATGAACCTACAACAGGGCTTGATGCTTTTCAGGCAGAGAAAGTAATGGAAACTCTCCGACAACCGGCG	EDLFFSQLTVRETLSLAAELQLPEIASVEERDEYVNNLLFKLGLASCADTNVGDAKVRGISGGEKKRLSLACELIASPSVIFSDEPTTGLDAFQAEKVMETLRQPA	106	EDLFFSQLTVRETLSLAAELQLPEIASVEERDEYVNNLLFKLGLASCADTNVGDAKVRGISGGEKKRLSLACELIASPSVIFSDEPTT	88	G
c89763.graph_c0	1055	GAATCGTCCTCCCTTTAGCTGCCATTTCCTGTAAAGTGTTTACAATGTTTTGTGCCATGAAAGTGTCTAATCCTGAGGTTGGCTCATCACAGAAGAATATTGGCGGATTGGTTAGCGCTTCGGATGCGAAGGATAAGCGCTTTCTTTCTCCTCCAGAAATGCCTTTCTTTCCCCCTCCTGGACTCCCAATCCTCGTGTCTGCACAGTTCATCAGCCCCATTTCAACGAGAACTTCCTCAACACGGGCCAGTCTTGCAGATTTGTTCAATTTCTTGTCCATTCTCAACAAAGCACGGAACTGTAGCTGTTCTCTCACTGTCAGTGTCTCAATGAACAGATCGTCTTGCTGGACGTACGCTGAGACATTTTTGATGCCATCTCCAACATTCCAGCCGTTCA…	CIVNETQIFINRRISSFAGYYQDTQQMASSDEQTPLLYSGGTEDDSLRASNGKNPVAGSKNLDPQPAQQVLVKLDKGQIVADRTFERSPSVERVHQIALSWKDINVSVAVAGKRQWCSQSSGSVRPTKEVLQNVSGIVQPGSLLAIMGASGAGKSTLLNVLTHRNIKSYTFSGDIRLNGWNVGDGIKNVSAYVQQDDLFIETLTVREQLQFRALLRMDKKLNKSARLARVEEVLVEMGLMNCADTRIGSPGGGKKGISGGERKRLSFASEALTNPPIFFCDEPTSGLDTFMAQNIVNTLQEMAAKGRTI	309	LQNVSGIVQPGSLLAIMGASGAGKSTLLNVLTHRNIKSYTFSGDIRLNGWNVGDGIKNVSAYVQQDDLFIETLTVREQLQFRALLRMDKKLNKSARLARVEEVLVEMGLMNCADTRIGSPGGGKKGISGGERKRLSFASEALTNPPIFFCDEPTS	155	G
c70894.graph_c0	1545	GACGGACACACGGTAGAAGCCGGAGATATGCTCGTGTATAAATATCCGTCTCTCCTTAATGAAGACATCGACGGCAGCCATGTTGAAAAACAATTGGTTGACAACCAGGAAGAAGAACACGCCACTTCTGTCCTTGAAGGCGGAGATGGGATCGTCCTTGACCTGCCAGAAAATGGCAATAATTAAAGCCGCGAACAGCAGGGAGGCGCCAATCGTGAGAATGCTGGTCTGCGGGTTCCTGACTGTGTCCTTCAGGGACCTTTTGCCAACAAACCACACCTGGCTCAAGAACGAGGTGGCGTAGCTCACTTCCTGGTGCTGTCCGTCCTTCAAGCCTCGGGACTCGAACTTGGAGATGATGGCAGCGGCTTCTTCCTGTAATCGTCTGTTCCAGTACGA…	MTKVSTSRKPSTVVPMETISIGDANGGDGRKKSTLGSVLSAHNINYRVKVRTKLCGAQIEKQILTDVTAVFKQGMTAIMGPTGSGKSTFLDILASRKDPAGVSGHLLLDGRRVPLNFKCMVGYVVQDDTVMGTLSIRENIQFSAALRLPSSVSRGERTERVNNVIKELGLDKCADTKVGNEFIRGVSGGERKRCSIGMELILSPPVLFLDEPTTGLDADTAYTVLRFLKRLSSRGRTIIFSIHQPRYAIFCLFDHLLLLAGGCVLFNGPTCEALDFFSSQGFRCEVHNNPPDFFLDVINGHEKPNADGLETDTQEKPGDEELVSQASKLITGFRQSYWNRRLQEEAAAIISKFESRGLKDGQHQEVSYATSFLSQVWFVGKRSLKDTVRNPQTSILTIG…	468	LTDVTAVFKQGMTAIMGPTGSGKSTFLDILASRKDPAGVSGHLLLDGRRVPLNFKCMVGYVVQDDTVMGTLSIRENIQFSAALRLPSSVSRGERTERVNNVIKELGLDKCADTKVGNEFIRGVSGGERKRCSIGMELILSPPVLFLDEPTT	151	G
c52303.graph_c0	917	GTTGTGTTCTTCGCACTGAAAACCTTGTGAAGCGAAAAAATCCAGAGCTTCGGGGGCTGGCCCGTCGTATATGGTATAGCCTGCTGAGAGAAGGACCAGGTGGTCGAACAGGCTGTAGATGGAGTAGCGAGGCTGGTGGATGGAGAAGATGATCGTCCGTCCTTTCTGAGACAACCGTTTGAGGAAAAGTAGCACAGTGTTGGCCGTACTTGCGTCCAGGCCGGTGGTTGGTTCGTCCAGAAATAGAACTGGAGGGGAGATAATCAGCTCCATGCCGATGTTGCAGCGTTTCCTCTCACCGCCGGAGACACCTCGGATGAACTCGTTGCCCACCTTGGTATCGGCACATTTGGTCAAGCCGAGCTCCTCGATCACGTTGTTCACTCGCTCTCTCCTTTG…	MRMTTNTSLASKSSSSKSSNGEPQLVSIVTVEYEKNHASPPTGSVLSAHGINYTVKVPTKCCRDKVDKHILRDVTSVFKQGMSAIMGPTGCGKSTLLDILACRKEPAGVSGQLLLDGKPVPDNFKCMVGYVVQDDIVVGTLSVRENFHFSASLRLPRTISASQRRERVNNVIEELGLTKCADTKVGNEFIRGVSGGERKRCNIGMELIISPPVLFLDEPTTGLDASTANTVLLFLKRLSQKGRTIIFSIHQPRYSIYSLFDHLVLLSAGYTIYDGPAPEALDFFASQGFQCEEHN	295	LRDVTSVFKQGMSAIMGPTGCGKSTLLDILACRKEPAGVSGQLLLDGKPVPDNFKCMVGYVVQDDIVVGTLSVRENFHFSASLRLPRTISASQRRERVNNVIEELGLTKCADTKVGNEFIRGVSGGERKRCNIGMELIISPPVLFLDEPTT	151	G
