# Supplementary material for: Sequencing of Transcriptome and Small RNA Revealed the Xenobiotic Metabolism-Related Genes and Potential Regulatory miRNA in Asian Tramp Snail
Source: Front Genet. 2021 Jan 13;11:595166. doi: 10.3389/fgene.2020.595166 (PMC7838618; doi:10.3389/fgene.2020.595166)
Supplement: Supplementary file 7 [file Table_8.xlsx]

## Sheet: Sheet1
Supplementary Table 8: Novel miRNAs predictions
miRNA name	Gene ID	Mature miRNA sequences	Length (nt)	star sequences	strand	Precursor miRNA sequence (5'-3')	start	end	Precursor miRNA secondary structure
bsi-miR-novel1	c114493.graph_c0_22012	ggggugucuaguuggccaaga	21	uugaccuucuuaacugcuccuu	-	aaccuugacuuuaccuuauaaggagggugaccuaaacucuaacuugaccuucuuaacugcuccuuguguuggggugucuaguuggccaagagccuuaaaugcacccuucac	20	130	.....................((((((((.........((..((((.((..((..((.(((((.......)))))))..))..)).)))))).........))))))))..
bsi-miR-novel2	c114852.graph_c0_22816	uuuauggaaucuagaugucugu	22	agaugucuuggauucuauaugca	-	cuucauugucguuuuaaaugucuauggaauuuagaugucuuggauucuauaugcauagggauuugcauuguuuauggaaucuagaugucugugaauuuguguuauuaacaga	425	536	.(((((.(.((((...)))).).)))))...(((((((((.((((((((((((((........)))).....)))))))))))))))))))....(((((.......)))))
bsi-miR-novel3	c115800.graph_c0_25394	uaugcugguauaaaacucuaggu	23	uccuguccccagcuacaguc	+	acuauaaaggcaaaauaaucuaugcugguauaaaacucuagguacagcucgugugccuggaauccuguccccagcuacagucuguuuacuguuuauauuuguuguguaaacau	771	883	............(((((..((..(((((.(((....((((((((((.....))))))))))....)))..)))))...))..)))))..(((((((((.....))))))))).
bsi-miR-novel4-1	c116851.graph_c0_28516	uuugugacagacuucgaacuga	22	ucagucugaagcuuugugacaga	-	acuccucagucugaagcuuugugacagacuucgaacugagagugccugucuugacuccucagucugaagcuuugugacagacuucgaacugagagugccugucuugacuccu	943	1054	((((.(((((.(((((.(((((.((((((((((.(((((((((..........))).)))))).))))).))))).)))))))))).)))))))))................
bsi-miR-novel4-2	c116851.graph_c0_28517	uuugugacagacuucgaacuga	22	ucagucugaagcuuugugacaga	-	uugacuccucagucugaagcuuugugacagacuucgaacugagagugccugucuugacuccucagucugaagcuuugugacagacuucgaacugagagugccugucuugacu	999	1110	...((((.(((((.(((((.(((((.((((((((((.(((((((((..........))).)))))).))))).))))).)))))))))).))))))))).............
bsi-miR-novel5	c120416.graph_c0_40522	ccacauggccauguuguaacu	21	guaccacauggcccuguugua	+	cucugaagcuguaacaauaaccacauggccauguuguaacugugaaacuuuaacaaguaccacauggcccuguuguaauuguuaagcuguaacaaguaccuccaugg	2788	2898	......((((.(((((((.((.(((.((((((((.(((..(((.........)))..))).)))))))).))).)).)))))))))))...................
bsi-miR-novel6	c127357.graph_c0_78007	ucaaggucauauucgcagggcucg	24	accccuggcacgugaucuucacc	+	cuuguccgcguacacguugaccaccgacggugaccccuggcacgugaucuucaccguguuuuuggucaggucaaggucauauucgcagggcucgcuguugguggcguggccgg	639	751	.....(((.((.((((....(((((((((((((.(((((....((((((((.(((.((........))))).)))))))).....))))).))))))))))))))))))))))
bsi-miR-novel7	c127879.graph_c1_81942	uggaauaaauaggaagagcaugaau	25	uuaugcaucuccauucucccaug	+	acuguuccuauccagcaauauaauauuuaugcaucuccauucucccauggugaagcaaaauguucuuccauggaauaaauaggaagagcaugaauuuccucauccuguggaauag	2634	2748	.(((((((....(((.........((((((((.((((((((...((((((.(((........)))..))))))....))).)).))))))))))).........))).)))))))
bsi-miR-novel8	c128378.graph_c0_85714	ccaugacaguugguggaguagu	22	ugcuccacuaacugucaugg	+	agcagugaaacuugaaugugaacauuauaaagacugcuccacuaacugucauggugaaguacaaacuucaccaugacaguugguggaguagucuuuauagaguacaaacuuc	1222	1333	..................((.((.((((((((((((((((((((((((((((((((((((....)))))))))))))))))))))))))))))))))))).)).))......
bsi-miR-novel9	c128607.graph_c0_87491	ugugggauuuuuaucugguaaa	22	uaccagguucuaaucccgcuca	+	gugguucggcguugcguucuggacucgugaccuuguacgcgaccguaccagguucuaaucccgcucaggcugugggauuuuuaucugguaaac	985	1095	......(((..((((((...((.(....).))....)))))))))((((((((...((((((((.......))))))))...))))))))...
bsi-miR-novel10	c129560.graph_c3_95640	acaucuggcuuagaagguaguc	22	uugccuucuaagcuaguucaua	+	acgcccaaaaaaaaaacuuuacaucuggcuuagaagguagucaaauacagauugccuucuaagcuaguucauaugcaaauaauagcuugcuuuauuaaauaauguugcaau	187	297	........................((((((((((((((((((.......)))))))))))))))))).......((........))((((..((((....))))..)))).
bsi-miR-novel11	c131033.graph_c0_109887	uguuuucauuugcaguuuaug	21	auuaauugcugguggaaacagu	-	gcugguugugguugguacccuguuuucauuugcaguuuaugaauuaauuuuugucauuucauuaauugcugguggaaacagugagccacccauaaaguaucugcaaccgcu	4074	4184	((.((((((((.((((.(.(((((((((((.((((((.(((((..............))))).)))))).))))))))))).).)))).))...........)))))))).
bsi-miR-novel12	c131549.graph_c0_115655	uguuggcaguuaugaaggacagu	23	uccuacauuucugaccugcuguc	-	gaccuuacugguaucugaacuguuggcaguuaugaaggacaguggcuggaauuuuguguccuacauuucugaccugcugucucgaugccgguugcaaaaaaugguccuacacc	2984	3096	((((..(((((((((.((((.((.(((((..(((.((((((...............)))))).)))..))).)).)).)).)))))))))))..........)))).......
bsi-miR-novel13	c132215.graph_c2_124156	gugcuggauaucaugggagcu	21	cucgccuugauauccagcaaau	+	uucugaggcgaacguagugaagugcuggauaucaugggagcuauuugcagagcucgccuugauauccagcaaaucuacuaauucguccagggaccgugggauuucccccauu	4072	4183	(((((.((((((..((((((..((((((((((((.(((((((........))))).)).))))))))))))..)).)))).)))))))))))...(((((......))))).
bsi-miR-novel14	c132690.graph_c0_131079	uagaugagcuaugacagcagu	21	ugcugucauugcucaucuaca	+	cuccucuccuacaugauggcggucauugucuugccacugcugucauugcucaucuacaaugugacacuuguagaugagcuaugacagcaguaacaagacaaggacuaccau	194	304	...............((((.((((.((((((((..(((((((((((.((((((((((((........)))))))))))).)))))))))))..)))))))).)))).))))
bsi-miR-novel15	c133388.graph_c0_143030	aggaaccguggguaaccgcugca	23	cagcggcucaugguuugccu	-	caaacagaagcagcggcucaugguuugccugaccagauggacaaggcgggacagaaggcggaaaccaaggaggaaccguggguaaccgcugcaaaaauaugcgagaaauaccc	535	647	.........(((((((((((((((((.(((.......(((.....((..........)).....))))))..))))))))))...))))))).....................
bsi-miR-novel16	c134145.graph_c0_167294	ugcuuauugauuggauuuugaggcc	25	ccuuacaccaauugauaccaaa	-	ggaaaacucuggugcaugagcagcugucuacauuggccuuacaccaauugauaccaaauaagguauuacuugcuuauugauuggauuuugaggccaccucaaagugcucagggccaac	44	161	.........((((.(.((((((.((........((((((((..((((((((((.(((.(((....))).)))..))))))))))....))))))))......))))))))).))))..
bsi-miR-novel17	c141219.graph_c0_173223	uacuugacuucuuccgugcguac	23	cgagcacugaagaagucaaguag	+	ugagagcuucccgaaaaauagguuuaggguagucacgagcacugaagaagucaaguagacuguuaaacucuacuugacuucuuccgugcguacaacuaccccaaaccuau	92	201	.................((((((((.(((((((.....((((.((((((((((((((((.(.....).)))))))))))))))).)))).....))))))).))))))))
bsi-miR-novel18	c155269.graph_c0_175904	ugcuaaggucauagauucuucc	22	gagagucuaucauucucagcacg	-	ccagauugcagcgaaagacaaguuaucuggcuaugauuguccaaacgcaauucuugcucaaaccucaccaagaacuguguguggacaucagugcuugaugcuugacc	238	349	....((((............(((.(((((((..((((((((((...(((.(((((.(((.......)))))))).)))..))))))))))..)))).))).)))...)))).
bsi-miR-novel19	c67795.graph_c0_189656	caaugcccaguaaaacccucu	21	cgggguuuucuggguguucgca	-	auaccuucaucuuucaacgauggcuuuguuguuucgggguuuucuggguguucgcacguugagacaucugcaaugcccaguaaaacccucuacgauguggcuugacguccc	2	112	................(((..((((.((((((...(((((((((((((((((.(((.(.((...)).))))))))))))).))))))))..)))))).))))...)))...
bsi-miR-novel20	c76519.graph_c0_192314	uugauuuaaaggguauccugugu	23	ccagaaacccauugaaacuagc	-	cgcuacaacacaauggguuuauuuuuuccuauuuucccaccagaaacccauugaaacuagcguaucuagcuugauuuaaaggguauccuguguggaaauuagggcacacucuu	22	134	..........................(((((.((((((((..((.((((.(((((.(.(((.......))).).))))).)))).))..))).))))).))))).........
bsi-miR-novel21	c93175.graph_c0_200418	uugccuuugguagauuacaaug	22	auguuguucuaaaggcaca	+	cucauuguguugacuuguuguugccuuugguagauuacaaugaaggcaguucucuauaacugcuuugauguuguucuaaaggcacacauuauacccaaaaccuggcucc	37	145	......((((.....(((.((.((((((((..(((.(((.(.(((((((((......))))))))).)))).))))))))))))))))..))))(((.....)))....
bsi-miR-novel22	c99354.graph_c0_205167	uggaccuucacucuggguucuc	22	gaacccagccugaaggucuaau	-	auuggguggaugugacguguuggaccuucacucuggguucucgcuagguucucuggugagaacccagccugaaggucuaauacgucacaucaaccuauucuacuuccaugua	713	824	..(((((.((((((((((((((((((((((..(((((((((((((((.....)))))))))))))))..)))))))))))))))))))))).)))))...............
