# Supplementary material for: Sequencing of Transcriptome and Small RNA Revealed the Xenobiotic Metabolism-Related Genes and Potential Regulatory miRNA in Asian Tramp Snail
Source: Front Genet. 2021 Jan 13;11:595166. doi: 10.3389/fgene.2020.595166 (PMC7838618; doi:10.3389/fgene.2020.595166)
Supplement: Supplementary file 8 [file Table_10.xlsx]

## Sheet: miRNA and miRNA target
Table S10: miRNA target predictions
miRNA gene	Target gene ID
bsi-miR-1-1	c82243.graph_c0;c132704.graph_c0;c100685.graph_c0;c128802.graph_c0
bsi-miR-8-1	c133613.graph_c0
bsi-miR-8-2	c133613.graph_c0
bsi-miR-2d	c120665.graph_c0;c153574.graph_c0;c84763.graph_c0;c90078.graph_c0;c112903.graph_c0;c109282.graph_c0;c120958.graph_c0;c125934.graph_c0;c44904.graph_c0;c128268.graph_c0;c156082.graph_c0;c114322.graph_c0;c131552.graph_c0;c142354.graph_c0;c189957.graph_c0;c127147.graph_c1;c126074.graph_c0;c130988.graph_c0;c25614.graph_c0;c118871.graph_c0;c146755.graph_c0;c114421.graph_c0;c36774.graph_c0
bsi-miR-219	c112395.graph_c0;c128820.graph_c0;c132429.graph_c0;c120700.graph_c0;c86482.graph_c0;c120245.graph_c0;c151889.graph_c0
bsi-miR-2b	c106335.graph_c0;c101738.graph_c1;c92564.graph_c0;c142354.graph_c0;c34605.graph_c0;c47117.graph_c0;c74161.graph_c0;c132046.graph_c0;c121150.graph_c0;c131014.graph_c0;c117930.graph_c0;c128990.graph_c0;c76295.graph_c0;c56474.graph_c0;c130566.graph_c0
bsi-miR-2a-1	c142354.graph_c0;c128821.graph_c0;c259858.graph_c0;c34605.graph_c0;c93363.graph_c0;c55439.graph_c0;c172885.graph_c0;c116951.graph_c0;c76295.graph_c0;c188134.graph_c0;c126267.graph_c0;c106335.graph_c0;c124299.graph_c3;c123246.graph_c0;c117417.graph_c0
bsi-miR-2a-2	c110692.graph_c0;c106335.graph_c0;c34605.graph_c0;c142354.graph_c0;c55439.graph_c0;c172885.graph_c0;c45303.graph_c0;c76295.graph_c0;c115023.graph_c1
bsi-miR-2c	c103977.graph_c0;c133092.graph_c1;c127346.graph_c0;c126217.graph_c0;c126835.graph_c0;c110692.graph_c0;c111766.graph_c0;c117037.graph_c0;c115291.graph_c0;c137611.graph_c0;c130788.graph_c0;c130819.graph_c0;c129130.graph_c3;c126154.graph_c0;c132512.graph_c0;c130051.graph_c0;c2982.graph_c0;c45303.graph_c0;c127784.graph_c0;c47117.graph_c0;c39927.graph_c0;c142354.graph_c0;c128959.graph_c0;c84637.graph_…
bsi-miR-219-1	c151889.graph_c0
bsi-miR-219-2	c151889.graph_c0
bsi-miR-219-3	c151889.graph_c0
bsi-miR-1	c114895.graph_c0;c131449.graph_c0;c45707.graph_c0
bsi-miR-7	c126248.graph_c0;c78388.graph_c0
bsi-miR-8	c121969.graph_c0
bsi-miR-novel1	c134103.graph_c1;c87823.graph_c0;c127554.graph_c0;c115059.graph_c0;c132033.graph_c0;c108263.graph_c0;c52861.graph_c0;c133919.graph_c0;c77154.graph_c0;c127945.graph_c0;c134074.graph_c0;c100471.graph_c0;c46313.graph_c0;c123159.graph_c0;c122916.graph_c0;c122187.graph_c0;c76901.graph_c0;c126924.graph_c0;c105213.graph_c0;c125741.graph_c0;c129486.graph_c1;c115741.graph_c0;c122919.graph_c0;c123956.graph…
bsi-miR-novel2	c114852.graph_c0
bsi-miR-novel4-1	c112265.graph_c0;c116851.graph_c0
bsi-miR-novel4-2	c112265.graph_c0;c116851.graph_c0
bsi-miR-novel5	c128391.graph_c0;c133840.graph_c0;c132766.graph_c0;c130568.graph_c0;c114325.graph_c0;c21699.graph_c0;c132133.graph_c1;c113122.graph_c0;c131511.graph_c1;c92061.graph_c0
bsi-miR-novel6	c130421.graph_c0;c133810.graph_c1;c119215.graph_c0;c98604.graph_c0;c122943.graph_c0;c133688.graph_c0;c125213.graph_c0;c147601.graph_c0;c112202.graph_c0;c126072.graph_c0;c133355.graph_c0;c149359.graph_c0;c132261.graph_c0;c113232.graph_c0;c124861.graph_c0;c130958.graph_c0;c120835.graph_c0;c47451.graph_c0;c126186.graph_c0;c127332.graph_c0;c125470.graph_c0;c155143.graph_c0;c42812.graph_c0;c122144.gra…
bsi-miR-novel8	c115936.graph_c0;c213640.graph_c0;c54801.graph_c0;c126588.graph_c0;c94023.graph_c0;c128374.graph_c0;c130240.graph_c0;c70704.graph_c0;c106892.graph_c0;c125560.graph_c0;c90113.graph_c0;c124458.graph_c0;c125257.graph_c0;c131468.graph_c0;c114305.graph_c0;c124437.graph_c0;c117745.graph_c0;c126628.graph_c0;c129110.graph_c0;c100268.graph_c0;c138145.graph_c0;c129327.graph_c0;c84116.graph_c0;c143470.graph…
bsi-miR-novel9	c108197.graph_c1;c131164.graph_c2;c120198.graph_c0;c122515.graph_c1;c112572.graph_c0;c123389.graph_c0;c102260.graph_c0
bsi-miR-novel10	c97982.graph_c0;c97467.graph_c0;c110844.graph_c0;c100975.graph_c0
bsi-miR-novel12	c65879.graph_c0;c182919.graph_c0;c111267.graph_c0;c40354.graph_c0;c186046.graph_c0;c119002.graph_c0;c122042.graph_c0;c101333.graph_c0;c65172.graph_c0;c152332.graph_c0;c25182.graph_c0;c131092.graph_c0
bsi-miR-novel13	c99968.graph_c0;c29728.graph_c0;c99282.graph_c0;c112716.graph_c0;c132345.graph_c0;c125656.graph_c0;c126079.graph_c0;c123845.graph_c0;c120367.graph_c0;c143081.graph_c0;c117747.graph_c0;c131745.graph_c0;c125379.graph_c0;c32837.graph_c0
bsi-miR-novel14	c87133.graph_c0;c132690.graph_c0;c188605.graph_c0;c136530.graph_c0
bsi-miR-novel15	c111416.graph_c0;c94190.graph_c0;c130460.graph_c0;c123849.graph_c0;c89092.graph_c0;c51785.graph_c0;c38129.graph_c0;c133886.graph_c0;c125161.graph_c0;c133855.graph_c1;c182035.graph_c0;c87470.graph_c0;c130308.graph_c0;c123407.graph_c1;c128463.graph_c0;c151002.graph_c0;c133650.graph_c1;c103791.graph_c0;c125718.graph_c0;c133235.graph_c0;c124319.graph_c0;c130260.graph_c0;c33429.graph_c0;c124843.graph_…
bsi-miR-novel16	c115654.graph_c0;c134145.graph_c0;c40684.graph_c0;c96084.graph_c0;c49017.graph_c0;c130919.graph_c0
bsi-miR-novel17	c75059.graph_c0;c131703.graph_c4;c73650.graph_c0;c105403.graph_c0;c101551.graph_c0;c123137.graph_c0
bsi-miR-novel18	c155269.graph_c0;c241220.graph_c0
bsi-miR-novel19	c67795.graph_c0
bsi-miR-novel20	c124032.graph_c0;c76519.graph_c0
bsi-miR-novel22	c90048.graph_c0;c130334.graph_c0;c70617.graph_c0;c70922.graph_c0;c123094.graph_c0;c79365.graph_c0;c131571.graph_c1;c128520.graph_c0;c94165.graph_c0;c125787.graph_c0;c113919.graph_c0;c120036.graph_c0;c167320.graph_c0;c126467.graph_c0;c131298.graph_c0;c129388.graph_c0;c99354.graph_c0;c128422.graph_c0;c113849.graph_c0;c121600.graph_c1;c97668.graph_c0;c113710.graph_c0;c116125.graph_c0;c215841.graph_c…

## Sheet: miRNA target gene sequence
Supplementary Table 10: miRNA target predictions
Target gene ID	Target gene sequence
c100268.graph_c0	ATTGAAAGCAGTGGCACTTGATTTATTTGTTGTATATACATCTGATTTATCTCCTATTGAACTGTTGCAGTTACTGATATGACTTTCTTGTAGTTTGCCAGAATTACATTTTACACCAGCAGGAGTACGCTGTGTTTTGTCAGACATGCCATTATCTATCAGTGGATGTAATAGTGTCCTGTACACCGCTAGACATTGGCTTGTTGCATCAGTTGACATACATTCAGTGCACATGGTGTTCAGTTACACACAGGGACTTCCTGGCCTATTCACTGACACTGGTCAAATGATCAGAATAACACGATATTACCAGAGATATTATTTGACAGGAGATGATCCCAGTCATTAAATAGACCCGGAGATTCCTTTGTGTACACTAGAACAATCTTGGCATTTTTC…
c100471.graph_c0	TGTCACGGTGATTGACCACACAAGTGCAGCATCTGTACTGTCACGGGGATTGACCACATAAGAGCAGCTGACTGGGTGGCAGGCAAGTCTTCCAGCATCAGTGCTGCCACGGTTGCCATCTCTTCAGTGCTGTCTCCACACCGTAGACGCATTGAGCATCTGTGCTAGCTTCCATATTTTTGTAGACCAATTGAATTGATAGTGACAGCAAACGTGCCAGTATTGTAACCTACCATCTCCAAATAATGGCAGTGTCTTGCTGTAGGAACGAGTAAATGTACTTGAACTCATGGCCAACTAGACATACCAGCTGTTACTATAAGAGCATTATAAATTTAAAAAAAGGCATAGGTACTGATGGGCACTCAT
c100685.graph_c0	AGCAAGTTTCAGGATTCGACATAAATGTTTCCTCCATTTTAATAAATGCTTATTTAGGAAACCAGATAAAGAAATGTTGTAAATTTACTTTCCTGTAGCACAAAACAGAATCCAAACTATTATTCCACAAATCGGATTTCTACAGGGCCATTGACTGGCCACGGAAATACACTTTCATAAACTTTTAGTTTTTTAAAATACGAAAACGTATTTAGTATTATAGCAATAAAACGAAACGAAACAATACAATATCCAATTGGAATGTGAAAAACTGGAATAAAATATCCCTATCCTTTATTGTAGTAGGGGTTATAAGAGCCGGAGTATACCAGTACAGTCTGGGACCCCGTTGAATGCCGTCCAGTATCGTCTTTCTAAAGCGCAAACAAAGAATCTGGT…
c100975.graph_c0	TGCGAGTTGACCCGCCTCCTCTAGTTAACATTCAGTACAATGGAATATCTGTTACTTCTAACAATGTTAAATCATGAACACAATACTTGCTAATTATGGTTGTAACCATCTAAACAATGATGGTAAATGTAATTAAAGCTGTAATGAACTCATGAAAAAAGTACACCTCTACAGTTACATACTGTAATCAATTTTATCTTTGTATGTTAAGGTTGGCTGATGAATGCCTTGTTGCCACTTTACCGTTTGCAATGATGTTAATATACAGTTCACCTTTTCCACTTCATGTTTTTATTTATTTATATACCATATATAGTGTGTAGTGTGCACATATTATGTAGAATACCTAACACTTGCTCCAGTGTTGAACGACCCTGCCTTCTGGACCAGATGTTTATG…
c101333.graph_c0	GTGAAGGATTGCGGTGTTTGGGGTGTGACTCCGAGGCCGGACATTGGGGATTTGTAAGGGTGGTACCTGGTGGCGCCCAGCAGGCTGCTGACTGGACTAACACTGGTTGGGTAGCTCCTTCTCAGGGAGTTTGGACTTAAGGGAGCTGAAAGATGCGGGTAGGCAGACAGGCCGGCGGGAAGTCCTAGTCCAGCGTAGGATGCTGCCAAACTGGACATATCCATGGAAGAAGTATGAGTTCTCAGATGCTGGAGAAGATCTTCCGATGATGAGAAACGTTTGCCGCAGAAGTCGCTTCCTGAGATCCAGTTGCATGCGTATGGGAGTCCCTGGTGGGCGGCGGTCAATGCGGTGTGTGGGTAAAGCGAGTGCAACGAGGACAGGGCGGAGACTGAGTTA…
c101534.graph_c0	CAAGTCACAAGTGGCATGTTACCTCCCATGCTGACGGTAGAGGAAACTGTGGTAGTTGGAAAGTTAGAAGTGCTATAGATTGGGCCCTGCTGCGGCTGCCCTTGCATGACGGAATTCCCTGTGGGTGAGGCAGAACTCTGCTGCATGAGTTGCTGGTATGGGTTGGCCCCTCCAATGCTGGGAGTGACCAGCTGCTCAAGCTGCTGGAGACTAGACTGTCCGTAGGAACCCTGAGAATTGCTGCTGTGATTGGGTGTGATTGATTGCGGAGGGGGAGTGGGCCGTGGTGAGGATGTAGCATTGTTAGGTCGGGGCTGGGCCACAGTTTGATAAGGAGGGCAATATGTTTGGGCAGAGTTCTGTCCTGTATAGTGTGACATTGCCACGGAACCATCTGCT…
c101551.graph_c0	TGGATGAGACCTTCCTGAGAGCATAATGAAGAATAGGGTTTGGGTAGTCACGAGCACGGACGAAGTCAAGTAGTTCATGGGCCTTTCTTTAATGTTGAAATATGAATTGTCTGAACACAACCTGAGTAGTTGGGGGGGTTGAGAATAGGGTATAGCATTCTTGCAGGTAAGTGGATGGTAGGACAGTTACTGCAGCCGTGTCTGAAGCTCATGCAGTATATGTATTATACAGTGGGATCTAAAACGATGTAGGGCTTTGTATGGCTTATTTATAAATCACTCCTAGGAATTTTTTGTGCCATAATGTAGAAGTGTGTATACATTTTACCAATGATGGTTTCAATTGGTGTGCTAATTCTCATTGCTTATTGTCATCATAACCCACAGATCATTTTGCTT…
c101738.graph_c1	GACTGACAAGAAAGCTCTTAATAAAATTGTATGTGTCCAGTAGCAAAATCAATAAGTTTGATCTAGATTTTCTCTGTGAATTTTACAATTGATGAGACACATAGAAACGCTCCCCATTGCTGGCTGTGAAAAAAAACAAAACCCACTAGACCTGTGTACTGCTACAGACACTGGAAAACAGGGACAACGAAGACTTTAAAATAATCTTTTTCATTAGAAGAGATCGCAGAAGCTGAGATAATGAATACTGTGGCGAGGTCTGGTAATGGGTGGATATATGAAGGTAAACATAACAGGATTCAGTGAGCTAACAGTGACATATGGTATGAAAATACTGTTTATATTTGTCTTCAGCCTTTGCCATGTACAGCATATTTTATTTGTAACTAGTCTGCAAAC…
c102260.graph_c0	CCGACACTGTTTACCAGATAAAATTCCCACACTACCTGAGCGGGATTAGAACCTGGTATAGTTGTGATATAAGGGCGCGAGTCCTGAACGCAACAATGAGACCACAGAGCCGGACCCTCTTTTACAAGGTATCTACAATAGAATAAAAGTATCTACAACAGACTAAAAATAATCCTCTGTCTGATGGGGATGCAAACTCAATTATCTGAACATGACAGCCTGGCGGTCTGTCTGCTCTGCCACATGTTTATCACTCATCCCATAACTCTGAACATTGGGGTGTCACGAAGGAAGCATCAGTAAGCAGAGCATGCTTCTGCCATCTACAGCAACATGCACCAGTGTGGAAA
c103555.graph_c0	GGGATAGTGCCCCCCATCCCCCCTTTCCCAAAGGGGCAGAGAGAGAAAGTAATTAAACACTTATTTACAGAGGACTGGGATGAGATAACGAAGGAGTGAGCCATATTATTGTTACACTGAGTATCTGTCTCTCAAATCCCCTCCATGGTTGCAAATTACATAGACAGACATCACTGCATCAAATATTATTTGTTTCATCCTCTTGCCCATCTAGAAGAGTCTTGTTTTACAATGGAATGTTTCACTGTTGCCATAGATACAGACAATACCAATAACTATCCTCTCAAATACTAAACTAGAAACACACTGTGGGGGAAAAATGGCCAGACACAGTGCTTTAGAAAGGTGTCCAGATTTTCTTCAAACAGAATGTCATTTGGAATTTTTGAAAAAGATAAA…
c103791.graph_c0	CAAACGAACCTAGGCAACAATCACAAACAGGGGTAGGGAAATGGCAGTGGGACTTGCGGTTGCTAGGCTGTGTTTCACACAGCCCCTAATGGTACTTGTCTGGAGATTGGAGTGTTAATAATTTCTGCTAAGTTGACTTAGCAGTCACTTTCATGCTGGAATGTGAATTTAGATCTTATTCACAGACAATCATCATTTACAGACAATCATCATTCACAGACAATCATTATTCACAGACAATCATCTGTGGATGGAAGCTCAACTCAGAAAGATCTGTGCTGTGGTTATTTTACCAGAACTTGCCTCAAGTTTTTTTTTTTTTGCTTTTGTTGCTTCTGTTGTTTGTAGTTAAGAAATAATTACGGTGCTGTTTGTGTCAAAATGTAACTGTTTCAGATT…
c103977.graph_c0	TGAATGGGGTGGAGTTTGAACCATGTGTTCATGGATCTTGGGCATTACACACAAAAAAGCTGAGACAAAAATACAACGAATAATAGGAAGAGATTAATATACAATTCAAAGTTATCAATTAGTAGAAAATACATCTTTGTAGAAGACTGTGACTACACTGAGCAGTTTACAATGAATTTGATGCCAAAAGTCGATTATATTCAGCAATGAGACCAGATTTCTTCACTGACTCCCACATTCTGGCGGCAAAATGATACCAGTTCTTCTCAGACAGAACTGTGTGGGTCATAGGTGAACGAGGTGAGGCCAGGATCTGGGCTCTGAGAAATGACAAAATGGCATTAAAACTGGGGTAGCCTCTGAACTCTGGAAGTGTGGTCTCCAGGAAATCTGGCTCCG…
c105213.graph_c0	GATGTCATATTTGAGGTGGTCTGGCTTTTTTTTATGTGTGACAATGGGTAAGGGGGATTTTAAATACCTGCCAATTCATGTGATGTCATTCATTGATGGCCTCTTGCTTTTCCCCACAGCACTCTCTGCATTCCCTGGCCAAGATAATGAGCACTTTATGGCAGTGTCCCATATTCAGTCTACTATAAACCCATTCATCCCTGTGGAGTATACTGTTAGTGTAGTCACTTGCTCAATTGTAAACTGCTTGTGCCATCCAGGACACCCCTTTCTTGAACTGATGACCTTTCATATCATCTAGGTTTTCATTAAGAGTGGTTTTTATAATTGATCCCACTTGTACGAGATGCTCTGACTTGACCAAGAACATGGTGCGATGTCATGGACAAAAGACCCTCT…
c105313.graph_c0	CTGGGAAATAAGTCACATGACAAATTTGTTCTATGGCCCCTAAATAATGGAGGTCCCTGGGCTACAGCCCCTTAAGTCCATACCTTGACATGCCCACACCATGTGTCAAGGAACATGATGATGATGAATAGGTGTCCCAGTTTCTTTATTTCCAAATGTTGGTCACCTTGAGCACTGCAGAAATATGACCTCTGGTAACATAGTTTAGCTTTCTTTGCCATACATAACTAATTATTTACAGAAAGAGTTTAAGACATAAACAATATTCTAAAGCAAATGCACAAAAACATATGATACTTTACAAATATAAATGGCCCTTGAAAATGAAACATTGACCACACTAAAATGTTCAAAAATAGACAAGGTAACGTATCTCATATACAAATGAAGCAGAGTTCA…
c105403.graph_c0	TGGTACATAGGGGAGAAGTCAAGTTCTTCTATGCTGAATGCCTCAAAGCAAGTTGCTGTATTTCTTGAGTATCTCTTATGCCTACTGTTGATCATTCTTTTTTGATTGTTCTCCGCAGTCTCCATAGGTCTACCTCTTTTTCTTTTGTCTTTTGGTCTCCACATTAAGGTGTGTCACGGAAGTCTATTTTAATCCATTCTGAGTAGATTTCAAGCCACCTTCACTTCCCAGGACCTTATCTGGGTACCCAGTTAAGGCTTGGTCAGCCTCGATGTGAAATTGAACCCATGACCAGCATGAGACTAGCAGGCGAGCATGCTAGCCATTGCACTACTGTGACTTCTGGAGGGACTACCATAGTACTACAGAACTTGGGAATATTTCAAAGGCATTGCTCAC…
c105894.graph_c0	AGACACTGCTGTATGCTTACACTAAAATGCCTTACTGAACAACGAGCAAATTGTTAAACTAAATTATTCAAGAGGTGGTTTACTAGGTCTAGTTGAAAGGTGTTAATGTCATCAGATAGCAAGTAGTGTAAGTAGAATCGATGCATAAAAATGTTACCTTCTATAGAATCGCATTACTAATTGGTGGTCAAACGAAGTGAAAGGAAATGTTATATTCAAGGAACATTTTGTGATGGATAAAAATTCTTTTATTTTGTCGGGGTGAGGCGGGGTCAGAGTGTGACAGGAACCTGCTTATGTTACTGAGTCAGCTCAAAGTTTTATTATTTACATGGTCCGTATTCAATGCAGGTCACAGTTTTTAGACTTGTCAGTATATGCGAGTCACATTGTGTAACT…
c106121.graph_c0	ACAAACAGGTCTGGCCGCAACGAAAATGACGAGCCACAGAATTGGCGTCAACCTGAGGGTTTCGGGGAATTGTGATCAAGGTGCAAGAAAGTATATGGAAGATAACCATGTAATTAAGTTTCTGAAAAAGGATACAGAGGATTATGAATTTGCATACTTTGGTATCTTTGACGGTCACGGTGGCCCTGAAGCCTCGACGTTCTGCAAAGACAATTTGCTCAATGAAATAACGAAATACAGTGGGTTCTGGACAAATGACGACGAACAAGTTTTACAGGCCATTAAAAAAGGTTTTCTTGATACGCACAATGGGATGTGGAATGTCCTAGATTCTTGGCCAAAGACACCCACAGGGCTGCCCAGTACAGCAGGCAGTACTGCCACAATTGCTATCATCAA…
c106335.graph_c0	CATGCTGTAAGGCCTGTCTCATCTGAAGCTGGCCGTGGTCCAATTGTCTGTTGTGTATATTTAGTGCTTCTCCTGGTGACATGGTCACAAAATGTTTTTGCTGCTACTGCATGTATGCTTACTTTAAGTGATATGCCAGAAAAGCCTTGAAGCTAACCATGGCAATTCTCAAGTATTCTTCAGTTGATTATGTCATTGTTTGTATACTCTGTGTGTTTGCTTCACTAGCTGGACAGCACCTGGCTACCTCAGTGAAATCTAATGACTACACATTAGAATCTGATTTGATAATCTCCAATTGAAGCTGGTACTCTGGGGACTTAACCAGATCTATGAGTACATACTATATTGTATCAACTAAGCTTCCTCTGTGGTTATCATTTGATTAACATTTGTTGA…
c106760.graph_c0	CTCCCTCCGACTTGTAAGGCAACCATTACAATAACATCTTCACCAATTATATTGGTAATTTCACCAAAAGAAAGCTTCTTGTTGAGTAGAGAGAGCAGACGCGAAGATTAAAGAAAGAAATGGCTTCAACTTCAGCTGTTTCAATGGCCATGCCATTAACTCATGCGAGCCGAAAGGCGGCCCCAACCTCCGAGGCTTTCTTCAAGCCACTCCCAGTGAGGCCATCTAAGGCTATTGCGGCGGCATCAAGATGCAATGGTAGGTTTCAAGTCAAGGCTTCATTGAAGGAGAAGGTAGTCACTGGATTGACAGCAGGTGCACTCACGGTTTCCATGGTGATTCCAGAGGTAGCCGAAGCTGCTGGGCCTGGGGTTTCTCCGTCTCTCAATAACTTCTTGC…
c106892.graph_c0	CGGGCGGACATGTGTGTAGTGGAAGAATATAACGCGGGCGGACATGTGCGTAGTGGAAGAGTATAACGGGGGCGAACATGTGTGTAGCACTAAAATAGTCAGGGAGGACTGATCGCGGCAGATGTGTGGAAAATCAAGATGGGAGTCAGGCCATCCATTGCTCTGATTGTGTGGTTGCTAATCATTGGCCTGATAGTCTCAGAGGCTGCCAATGGCCTCCTGCAAACAACGTTGGGCTCAGTAGAGGGAACCGTTGTTCAACACAACGGAACTGGAGTCAGTGTCTACTACGGCATTCCGTACGCCAAGCCTCCAATTGGAGACTTACGATTCAAACCCCCTGAGCCAGCTGCGGCCTGGGCGTTAACCCTGAACGCCACCCGCCCACCAAACTCCTGC…
c107254.graph_c0	ATGTTTGTTATAAGTGATTCATGACCTGTAAATGATTGTTATAAATGATTCATGACCTGTGAATATTTATTTTAAATTATTGATGACCTGTCATTGTTTGTTATAAGTGATTTATGAGCTGTGAATATTTGTTATAAATGATTGATGACCTGTGAGTGGTTGTTATAAATTATTTATGATCTGTGAATTCAGTAGTGCTTGCATTTCACAGTAGTAAACAATATAAACAAGATGTAAGCGGACATGGCATCAGAATGCCTGTCTGGAACATCGCAAGCTGGATGCAATCCTCAATAAGTCCAGGATATTTACTCAGAGGTGAAATGAAACAATTCCTAGCCTTTACACTGCTTGATGGCTGCTCTGGCAAAGCAGCCAGTATTCCTCAACCGGGAAAAA…
c107422.graph_c0	GTTAACCAGCTCACCTTGCAGCCGCCTCTGTTTTAGGATACGGGTCCCTGTTCTTGAGTATTTTGGCCAACTAGACACCCTGTTTAAAATAGGGTGACCTGCTTGTGCAACAATTGCTGATTCCGAAAGTGAGAATTACACGCGTCTGCCAGTTTGACGCAAGCAGCCGTGTTCCCAGTCGCTGCCAGATTACGACCTCATCCAAGCTGCAGGAGTTGTCACAGCGGCAGTTACATCACAGGGCTTCTCTTCTGGGCTATACACAAGACTTGGCCAAAACTTAGCCACAATGGGAGCCACTACATCAGTAGCAGAACGCAACAACTTGGACACCATTCCCAAGCTCATCCAGTTTTGGTCGCAGACTCTGCCAGACAAAGAACTCTTCGTCTTCTACAA…
c107649.graph_c0	AAGTACCATCTCCACAGGGACTGTTGCACAGCTCTCCTTCCCCACTCCATAAGTACTGAAACCTATCTGCAAACCTCTTCTTTCCTGCTCCCCACTCAGAAACCTGGAGGATGTTCCACAAGTACTGAAAAGAAGCCAGGAGGATGTTCCACCTGTACTGAAACTTATCTACAGAGATCATTGCCCGATTAACCCAATACGAAGAGTAGGCACTGGTCGATGGACCCAGCATGTTTCAGTGGCCCCCGAGACATCTTTTTATTACAATGTTGACTGGTAATATAACAAATGTATTTGGAGATAATTTGTGAGATTTCAACAGCCAAAGGCCTGAGATGCATTTAGGTGAGATGCATTTTACGATTAACTAAGTGTTGAGTCGTCATAGCTCTAGTGGAG…
c108197.graph_c1	GAACGGCCCAACACTGTTTACCAGTTAAAAATCCCACACAGCCTGTGTGGGATTAGAACCCGGTACGGTCACAATATAAGGACACGAGTCCCGATCGCAACGCCGAGATCACAGAGCCAGACATAAAAAACATATTTAAAAAAATTGCAACCAGGATACAATGAAACAAAATTATGCTAACTGTTACAGATGCATCATGTGGTTTTTCACCCTATAAGAATGAGCCAACATTCACAAGCCGATGGCTGGTGATTCTGATCCTTCAGTCTAGACCTTGCATGCA
c108263.graph_c0	ATTTGTGAACCTTTCATGAATTTTCCCTGGCTGGCTGCAGACACAATATACTCATGTCATGGTTTCCCTTGTGCCACTTACAGATAATACACATTTCCATTTAATAACACCACAACTTCCTTTAGTAACAACACTAGGTCTCTTACACTGTTGATTGGTTGCATATTAGAATATTGTTTATTTCATCTGTAGGTCTGTCACCTTGTCGCTGAAAGCTTGTGTGCAGAAAGTGTGTTCTCACCTAATAAATATTTATCAATATGGTCTTTGGAAGATTGGTGGACTCTTCGCAGTGCCCTCACTGAAGTCATGAGAATGGCTGTAGGCAGAGGATGGTCTCAGGAAAAGGTCATAAGAGAACTTGGCTCACTGGACAGCTCCCTCAAGAACATTATTTAT…
c108735.graph_c0	TGAAGAGATTACAAGTTGATCTGTTCTGGCTAGCCTGACATACGATTGTTTCAAAAACGTTTACACAACTGTAGGCCTATGACTCTGATTTTGCCTTTGACAGTTTATGTCGGTATAAATTATCTTGATATGCCTATGTGTATCCTGGGACCCAACCTGAAGAAAGAATCAGTGCTACTTTTTTAGTAGTTAACACTAGGTAAACATCATAAACAACAGTATGTGTATCTCCAACATGACCAAATGACCATAAGCATCAGTGGGCTCTCAAATATTAACCTGACCTGTCTTGCATGAGACGCATAATTAACTGGCATCTTTCTGTATTAGTGTAGCCTATAGTTAATGTTTGTTATCCTTTTCTTTTATGTAGTTGAGGCCATAGAATTACCATTGCTA…
c109282.graph_c0	AGCGAGTCGGGCAAACAACCAGGGGTGTTTCTGCAAGCCGTCATACTCGCAAGACTGTCGTTTCTGCTGGATCATGACAGGTCCGATTAAAGAATTGGGTCAGAGATAATAGGTGGGAGTGTTATGACATTTACCTTTGACAGACGATAAATCAATACAGTGTGTGCCTGTCGGACCCATCTAGCCCCCAGTACTGGAGATGTCGCGTGTTTTGTTTTCATAACATAATGTGTGGTAGTATGGCCTTGTACAGCAGCTAACAGAAACACTGGGACGAGACTGTTCGAGTGTTTACTTCAGCAACAACTGGGCATCCATTTCTCGCTTCAAGAATATGGTGAAGTGAAGTTGTCACACTAGTTTGATTAAAAGTGAAAGTTGAGGGGCCATGACTTTAGA…
c109379.graph_c0	TGTGGGAATGTGTGGTGACGGAGCAAATGACTGTGAGGCTCTGAAAGCCGCCCATGCAGGCATCTCCCTGTCTGAGGCAGAGGCTTCTGTGGCTGCTCCATTCACCTCCTGCGTCAGCAACATCGAGTGTGTGGTTACAGCCATGAGGGAAGGTAGAGCTGCCCTGGTCACATCATTTGGTTGCTTCAAGTACATGGCTCTGTACAGCTTCATACAGTTTACCTCCGTGCTGATACTCTATACTGAGAGGTCAAATCTGTCCGACTTTGAGTTCCTCTACATTGACTTAGCCATCACCACCACAGTTGCTATACTAATGGGAAACACAGCGGCATACAAGAAACTGGTCAACAAGATACCCCCCGGGAGTCTGGTCAACGTGTCCAACCTGTTGTCCAT…
c109998.graph_c0	CCGAACCTGGGCTGAAGGTCGCCGCTCCTGGGCTGAAGCACTGTAAAACCCATGCCTTAAACCCGGAACTGGGACCAAGTGTGTTAAGACGTTCAACCAACTAGACATTCCTAGTGGAAGCACATGTCTCCATTCTGCCAATCAGACACCCCTAGTGGAAGCACATGTCTTCTTTTGGCCAACCAGACACTCGTAGTGGAAGCACATGTCTTTATTCGACCAACAGACATCCCTAGTGGAAGCACATGTCTTCATTCGGCCAACTAGACACCCCTTGTGGGCGCACACGTCTTTTTTTAGCCAAGCGTTGTCTTTGG
c110168.graph_c0	TGCATTTAAGACTCTTGACCAACAAGACACCCCTGAACAGACTCTTGACCAACTACACACCCCTAACCCATAGACTTGTATCCATGTGATCATAAATATGTTGAATGAAACTGAGAAGGTCATTAGTATTTACAGCAGTGTAAAAAGAAACATTCTCCACACTTTCACTGAAGTGGGCAGTGTCTCCCAGACACAGTAAACTATATTTTTGATTTTGACTTTTGTGTACTGGAATGTCTCCACAGTGGTCAAAGGGCTCCTCTGAAGAATCTTGCTTAGTTCTGCCAAATCACCAAGCACATCACACAGTATAAATAATGCTACCTTCTGATTTTCTTTATTTTTCAAGACAGTATTTGTGCACTGGGTAATTATCTTTTTCTACCTGTTCTTTGCAAA…
c110692.graph_c0	GATACTTGTGGATGCACCCTCACACAGCACGTGCATACACACTGCAAATGTTTGCTATAAAACACACCAGGGTCATGGGTTTTCAACGGTCAACACCAGGATATGTCTAGAAGCTTCAGTGGGAGGGTTCTGACTAGAAACATCCCGGAAATATTGCCCTGCGTAAAGAAACAGAAGAGAAAACACACCAACATTAGTCATCTCCAAGGGAATGAACTTGCCAGTAATAGCCGCTGTTTGATTTCAGTGTTAAGTCCCTAACTAGTCAAGTCACTAACTCAGCGCTAGGCTTGTAAATGACCAGAACAACACAAGCACATTTGTTTAGACTTAAACAGCCAAGTGCCAATAGATAAACTACACCGACAGTTGAACAATGCCACTATTTCCTCCTTATTT…
c110844.graph_c0	CTGAGGATCGAACGCAGGCCACACAGTGCATGACCTGGACATTCTAACCCCATGGCCACTTGCTCCTCTATAATATATGAATGAGAATGTGATAAATAAAGGCGGGGGTGGAGGGTGGGACTCATTGCTACATCGCACATTCCAACCATCACTTAGGTTCCAGTCTGGGTTCAGAATTGGGTACACACATGTCTTGTTTGCTTCAAATCAATTCAGTGAAAGAACAGTTAATGCAACAATCATTGTATTTGTTGGTTCTATTTTACGTGTTCAAACTCAAGACTAAGCACATTAAACATTACACAAACAAAGCTAAAATCTAATAAAGACATTTTCACTGCTGCCCCTAAAGCTGTCAGGAATTTGCTTCAGTTGAATTCCCTGCCACAGCAAGAATAC…
c111085.graph_c0	GTCACATCTGTTACTTTTTTTCTGCCTATAGTTTTGAATGTTTACAATGTCCAGCGTAATAACCACATCATAATCACGTCTTCTATGGTCGCCAATCAATACCCACTCACAGTTAATTTGCTTAATGACCTGGGAGGATTCTCAACTTTCTCCGCGACTGGCTAATTACTGCTCGAACTGTCATGGCGGTGTCGACTTCTCGTCTCGCGGGAGTTTCTATACCGTGAGCACGCACGTTAAGTATCCGTCGTGCCAGATTGGGCGTGCGGGATTAATCTCTGGAGGTCAGCGAGGCACTGTAAGCCATACTGAACTAGTTGTTGGCGCTGTTGGAGACTTGGCTCGACCTTTGTGTCCGTACAGGGTGTTGACATACAAGTTCGCCTGTGCCATTTCTGT…
c111139.graph_c0	TTGGCCAACTAGACACCCCTAAATCTCTCTATAAATAGTTCATGTAGCAATAAGAAGCAGTCTAATGAGAAGTGACACAACTATTGTAGAAATATCTCCTTCACAACTATTGTAGAAGTATCTCCATTATGACTATTGGAGTGGTGTACTGAGTGTAGAATGAATCATACAGACCGCAGTTGGGGTACGGACCTAATGTGTCTCCAATCAGTGTACAACTGGAGCGATTAGTATCTACTACACACCCTTTGATATCTGCTGGGAGTGACCTAGCACTCAGTGCTTGTCCTGAGTGCAGTGACAACAACTCTTGATCACAGTAACATTACCTGAGTTTCTCTTAGCAGAAGATGAACTGCATGAATGCTGATTGTCCCTGTTATGAACTAGTGACCTAGC…
c111267.graph_c0	GGAAGATTTGGTTCTTTGACACATCGAAACAGGGTGTTGGAGCAGCTGTCCTTCATTTTGCCAACCTGTTTCTTTCTGATGTTTTTCAAGGAGACCCGTGTACTTGGTACTTTATCAGCTTCCTGCTGGACTCCACAGTGGGTTTGCTGGTCATCTACCTGGGCCTCAAGTCCTGCCAGCTGCTGGCACACAAATATGGCTGGAAAACCTTGTACTTCGGAGAATATGGTGACCCAGCACGATGTGATGCCTGGGTGGGTCAGTGTGCTTTATACATCCTAGTTATGATAGTCACCAAAATACTCATGACGCTGCTGGTGCTCTTCAAGTTTTGGACTGAGGTAAGAAAATTTTTGATGGATCCGATCACCAATCCAGAACTGGAGATAGTTCTCGTCA…
c111416.graph_c0	TGAAAGCGCGTGTGTCGTGTCTGTTTATTAACTACATCTCCTCATAATTTTCGAGATATGAACAATATATTAAACCAAATTTAAATAAGCATCGATGCGATACTCTATTGCCCTGATATAGTTTGTTGTATGAGTGATTTCATAGAAGCTGGGCAGGCACACACAAATTAAACAGCACTATTCAGCACTTGTATGGATGTCCAACTTTCTGTGACACTGTATATTGAGGATTCGGTCGGAAAGTGACAAAAGTTCATTAATTGGAGATAATTATATATAAATATTCTCTCTGGAAAGAAAAACACACGCAAGAGCCAGCCTTATCGTTATCTGCCAACTGTTTCCACGAAGATCTGAACCACACACCCGCCACGATGGCCCTGGCTGTGTGTACTTGCA…
c111766.graph_c0	TGGCCCAGTATAGACATCTTCAGCCAAGTTGAGTAGGACGGTGGGCTCATCCCTGTCCCCTCTGGCTGTGATAAATGAGTCACTATCTCCCTGGAACAGGTGGAGATAAATAAATCCTCAAAAAACTTACACTGGGCAGCCACGAGTAAACAACTCTGCAGCAATGCAGTCAACAACATATGACCTTTGACCACACACTTCCCTGTAGCCTTGGGGATATTGAACGCACTTTCACAATTCCCACATACCAGGGGTTCAAAATCTGCTGTGGGCTTAGTGGATTGTTAACAAATTGCATCAAACCTGTACCCTTGAGAAAGCAATAGCAAACTAGTGAAGATAGCAGTGTCTAGGAAACCACAAGCAGTTGTCAGAAGCTGATGGTGATTGCACTGTTCT…
c112057.graph_c0	ATGGCACTGGCAGCCGCAATATGTAAATATGTGTTAGATAATGACAAACATGAGCATGGGTGTTAATATGATTCACTGGCGGCCTTGAATACGAGAATACTGTTGAAGATTTTCACTGCGGGTCCCAATTTGATGTTGAGAAAGTTCAAGAGGTCACTTTGTTGTAGCAGCAGAAAGGAGTCTCCATCCACTTGCTCTTCCCTGAATTTCTGGGCCTGCTCCTCATTGCCAGTGAGTTTTAAAATGAAAGCTGCCACCTCGTCCACGGTCCAGTGGGACACCAGGGACTGGCACACTTCTGCCACGCCGGGCAGCAGTTTGGCGTGCTGCTCCCAGCACAGCGGCTGCTCGGGTGTGGCTGGGGACGGAGCCATCGACTGGAACACAGACTCGTGGATG…
c112152.graph_c0	TCTCTCTCTCTCTCTCTCCATCTTTCATTGTCATTAACTTCCTTCTCTCTGTGTCTCATTCTGTTCTTTCTCTACTATCTCTTTCACCCCCACACACACACACACCTCACACCGTGTGGACATGTACAACAATTCATGATATTCATCCTAACTGTTATTTTCCCTGATGTATGTTTAGATTTGACTCTCCCAAAGCTAGAGTGTTACGTGTAAGCTATCATTATTTGGATCGCAAGGAGTTAACAAAACTATGGGGTAAAGCTGTTCACAGCCAAGACTTCAGACACAGTGGATTATTCTAGCAACTATTAGGACCGAGGGAAGTGGTAAAAGGTGCATCATGTATGTAAGCACATAAAGTGGGTAGCTGTGTAGAGTTCTGGCACACAAACAATTTTT…
c112202.graph_c0	GTCAGGTCACCTTCCACTATTAGACCTAACAGTTCCAAATTACAGTAACCCCCTGCTACATGCTGATATACGCAAGTAAAAACACCAACCCCCAACACGATCTAACTAATGCCCCTCTCCCCGCTCCAATAGCAACAGTCCATCATCTCTACTTAAGGCACCTCAAAATGTACAAGCATCAGCTAAACTTCTAGAATTCAATATAAATGATATAAAAAGGTTGTGTCAGATCAAACATACTGACATCAACCATAAGAACATGGAACATTTCAAACTAAAAACTGATCTGAAACATTCTTTGTTTCATAATTCAAATCACATAAAAAATATATTCACATTCAAACTGGAACAAACTTGAATTGATCACAAAGTGAAAAACTTCGAGCAAGTGAACCCGAA…
c112265.graph_c0	GCCATAGAAGCTAAATGTACCTTCGTTTCCATTTGAATAGTGTCTTCTTAATGGAGTACTTGAGGTCTGTTCAAATATGCATATTGAATTTTTGTAATGTAGGGGACTTCCAGTATTGGCAAAGTGATATGAGTCTCTGAAAGTGGCTGTTGCAGGACAGTCAATAGCGGGTACAAGTTCATAAGAAGAAGCTCCTATTAACCACGATACCCCATACAGTCCCAGTCATGTTGAAGCAGGGCCTGCATAAAAGGCCGTAATTTCCTGTAAAGAAATCTCATAGGCTATTTTTTCTCCTTGGAAATAAAGATCTATTATCTGGAGGCCTGTTGCTGGGTGCATGTGAAAGTTAAAGCTCCACCCAAAATACTGTACAAACTGGTCATCAATTGAGTACCG…
c112395.graph_c0	AGACTGTCTATCAAGTCAAGCTGTGTGACTTCACATGCCACACCCTAAAAGGAACTCAGCAACTAGCGGACCATGCAGCCCCCTGATGCGAATCTGCCTGCTGACTTCATGAACCTGCGTCCTGATGTTGTTTTGTCCGGTTTTCTCCATCAGGAAATCTCTCAGCTCTGACTCCAGGGCCCAGATGTCTCCTTCTATCTGCTTGACGACCACCATGTGATTCATCCCATACCAAAATCTCTGCAGACTCGAGTAGACAGGAAGCATGTGGTTTTTGGTTCGTCGCACCAAGAATTTCTTCTGTGATCTTAGAGCATCATTGGGAGGGAACCAGCCGGACGGTGTTGGGTAAGTCTCATGTTTAGGAACCTCTGGCACTGTTGGTCTCGGTAAGAGCTG…
c112521.graph_c0	CTTACCATCCAGATCTTCTTCTCCTGTGGCAAGATCTTTGCATAATGTCAGTGAAGAACAAAGAGACATCAGTGGTCAAGGACTCACCAAGGAACATGCAAGCAGGGTGTCTGACAATGAACAAGAAGAAGCCAAATCATCGCCAACAAGTCAGGAATATGAACAAGAGCAGCACCAGGACAAGGACACAAAACCCACTCCAAAAGTCACCTGGTCAGATCTTGGAGTTGGTGTGGATCAAACAACTTCTGTGGCACAGTCTGGTCAGAAAGATACACTTGAGCGTGGCAGTGTTGCTGTTCCAGGGATTGATACTGAGGGCACTTTTCTTACTTCTGTAAATGGACAAGATGAAGACCTCGGTAATTCCTCTTCACAGCTGAAATTAGGGCTAGAAGT…
c112572.graph_c0	AACGGCCCGACACTGTTTACCAGACAAAAATCCCACACAACCTGAACAAGATCAGAACCCGGTATGGTCGCAATACAAGGACACAAATCCTGCCAGCATAATTTGTGCTAAAGTTTGGTGTTACTAGCGGTTCTTGAATATTGCAATTCTGATTGGCTGGAATGCTCTAGTTTTGATTAGTCAGCAGTTTATAAATACTGTTGTTTAGATTCGTTATAATGCTATAGCTGTGACTAGCCAACAGTTTATGAATACTGTCATTCTGATTGGCTTGAGTGTTACAGTTTCAATTAGCCACCAAGTATGAATTCTATAATTCTAATTGGCTTGAATGAAATAATTTTGATTATCCACCAGTTCTTGATATGGCTGTTACAGTTTGATTGGCTAACAATTCTT…
c112711.graph_c0	GAAACAAAATTTGTGGTGTAATCAAGAAAGAAAACACAAGTAAAGAAAGAAAGAAAGAAAGAATCATATCCGGTATTGGTAATACTCTCCATACAGAAATAGGTTTCTTAATTTCCAAATCTTTTATTTTGCTTAATGTGAACAAGACCAAGCTTCCACGAAGTGAAAACAGCTCAACAGTGAACAAAGAGTAGATAAAAGAAAAAGGTATCACCAAACTTCAGGGCGGAGCTCACCGGTTGCAGGGGGCATCCATCTCCCAGAATTGTATACATTTTCGCCTACTTTCCAGCCAGGGACATCCTTCATCACTTCCGCCTCATACTCAAGATACTTCTTCCACTCTTTGACAAATCTTTCATCTTCTTCAGCTTGAAGCACAGGCAATATTGCTCTACG…
c112713.graph_c0	GAGAGAGAGAGAGAGAGAGAGTCTAGTCCCGAGCTGAAAATGAAACTACATTTCAAATCAAGGTTACTGTATCACGACGCAACACATTCGATGCTCTTGACTATATCCTGCTAACGGCGAGACTTTGAACGAACGAAGGAACGAACGAACAAGACTTTACTGTAGCATGCCTGCGAGGTGGGCCCACCTCAGTGCCGTGCCGGTTCGTTATACACGCATCTCACTGCTATGGGGTTAAACACGACAGTGCCTTCATAGGCAAGCGCGTTACCGACGGGTTCATCACGGAAGCAAGGAAAGAAAGAACGGAGGAAAGAAAGAATTAAAGAAAGAAAGAAAGAAAGAAA
c112716.graph_c0	GTAAATGATACATGCAACATAGTATATGTGCAGCATTAACAGCCTGACACATCTTGTCTTCAGGTTGGAAAAGCCATTTTCTTACCGTCATATTAACGACTACACCAATAACACACGTAAACAAAATCAGCTCCATGATTCCCAGCACGATCAGCCAGTCCCAGGAGATGTAGTAAAGTATGTACAAACATAAGTAGTCGCCTATAGTGGCCATCATTCCCAGTGAGCACACAAATGCAAAAAACCACGCCCTATTATAATATCCAACACAGTTGTGTATGTAGGGGCAGTGATGATCAAATTCTCTCACACAGCGATTACAAATACGACAGTGTTTCGCTCGCAGTGGCTTCACTGTGCGACAAGTGTGGCACAGCCGTGACAGTGGATTCTGACCTT…
c112903.graph_c0	GGGTCGTTTATCACGTCAGCTTAGAGAAAAAATGGATAATTTAACTAATTCTCGACTCAGGCATCTACAACTGATTGTGTCTGGGCTGGAAGAGATGAAGACATCAAACTGGAGTGAGTTCTGTGAAAGAGTGATTGGAAGATCTCGAAAATCAGAACTTAACCAGATGAGGAAACTTTCTAGACTTCAAGCTTTCAACGGATCAATGGCCTTGACCTCAGGCAAAGTTGTTGTCATGGCAACCTTTCTGCTGCTAATTGTCATGGGTCACCAGATTAATGCCACTCAAATATTTACAACCTTGGCCCTGGTGGAGTCACTGAGGGTCAGCCTGAGCATGTTGCTGCCGGCCGGAATGTTAGCTCTGTCTGATGCACTGGCCACAGTGAGGAGGGTGGA…
c113122.graph_c0	GCACAGGACAAGTCACATAGAAGACGGTCCCACTTAAACATTAGACATTTACTATTGGTGGGTCCCCTTAAACATTAGCTAACTAGCATGGGGTGCTTGGCAACCAATATTTTTAGTCCCAGTACGTCACTGTATCTTACTCTATGCTCATATTCTGTAATTGTGGGTTCAGTGGATTACACTCCCTGACCTTCGCTATACAAGACCTCCGTGCTGAATGGGGAATAAAATTCTTTGTTGTCTGCTGGGGTAGATATTTTTGCATGTTGTAATGCAGAAATATTGCATGTATTTATGCAGTGCGTGTTCTGATATTTTGAATTATGTAGACACAGAAATACTTATACCACAGCATGAAAAAAACAAATATATAAATACCTGGGTCGGCAGCGTGGCCGT…
c113232.graph_c0	CTTTGGTGATCCAGCTATCGTGGAGGCATTGGCGGTGGCGGTCTCTGGCGGTTAGAATTTCTGGGATTTTTACTGGGGTATGCTTTATTCATGTTACTGAAAGGCTCTGGGGGTGTGAGCTCATTTGGCTGGTGAAACCGAAAACGTGATTCAAAATCATCTTCACTTGAGCTTTGACTTCCAGATTTCTTAGGACCTGTTGGTGGCTGCATTTGTGGAGGAGCTGGCAGCCCAGTGCCTGTAGATGCCCGCCGTGATACAGGCCTACTTGGGGGACCTGAACGGCCAATAGTGCCTCCAACATTCACGTTTGATGTTGTCCTCTGGGGAGGTGGTGGCGGAGGTGCTCCACCTCTGTTTGGAGGTGGAGGGGCCGCTGCCCGTGAAGGTGGAGGCGGT…
c113710.graph_c0	AAGTAAAGTAGAAGGTCTTACAAACACTGTGGCTCAGTACTTACAAACAGCCTCACATTACATTATTAGAACAGAAAGGACACAGCAGGACATACACATAGGTGTGGGGGGGTTCATGGGGGAGGTCCACATATGCACAAAAATATATACATACATACATATACACAGATGAAGAGAGCAACAGAAGGGAGGAGCGAAGGAGAGAGAGAGAGATGAATTAGAATAAGCTAAAAAAAAAAAAAAGCCCCCAAAAATATGACATCTATAATCACACAGGTTCTGTGGCTGTCCCCCATCAAATTTATGAAAAATTTAAACTGCGCTGTGCAGTCAGCGAGAGCAAAAATGAAAAAAAAAAATTTAGAGTGCGTTCCTACTCTCTACAAGCAGTTAATAAAA…
c113849.graph_c0	TGATGGTGATGATGATGGTGATATTCATCGTCATGTTGATGAAGGTGAAGAGAATCTTGAAGATGAAGTTGGTGTGCCAGATGAAATCTCAGATCTCAAGGAGCCATCGATGTATGATGTGGGGACTTCACCTATGTCTGGTACACACAGGGATTCCAGAGAAGCAACCAGCACACCTAGAGCACCCAGTCAGCTCTCAAAAAGCAGCACCAGCTTGTTTGATCAGCCATTGCTCAGAGAATACCTTCGAGCCTATGAAGGTGTTGTGAATTTCAAAGACGCTGTGGCCAGGATGTTCTTAGAGAAAGATTTAATGGCTGCCTACCAGATGACCTCTGACCTGGAAACCTTGAGTTATGACCAGAGCAAGAAGAGCTGGCCTCAAATTGAGGAGTTAAC…
c113919.graph_c0	GCAAGCTTGGAGGGGGATCTACACTTTCAAAAAGATGCTGGCTGCAAGCGTTGTTTGGTTCCTGTTGTTGGCGGTGCTGACTGACGCTAGACCCCAGTTTGGCAAGCCAGAAGACGGCAGAAGTTTCACCGACAACAATGTGCAGAAACTTGCAAGACCATCTCCAGCGGAGACACCTGCCGCCCAGAACAGCTTTGGCCAGATGGGTGCAGGTGCCGCGCAGGTGATGCCTCCACAACCTGGTATGCTGGACCCACGAGCACAGATGGCCATGGTGATGCAGGCAGCACAGTTCGAGCAGATGCGGCGCCAGGCAGCTCAAAGCCAGCCCAGCCAGAACCCAGCTAAAGGTCCAACAAACGCTGAGTCAGCCGACAACAACAGGCTTCCCGCCAGGCC…
c114067.graph_c0	CGGAAAGATCAGTTGCAAGTCTTTAAAACTGAATCTTCAGTTTCTGTTTTGCAACCAAAGGAATATCAGATGGGCTTTTTAGAGGCTACTGGTAATATAACGGCTGTTGAAGCAAGTCCAGATTCTAGAATGAACATGTTAACATCACAACACCCACTTATTTCCTCTATTTTATTCCAAGGTGACAGTAATAGTGCACCTTTGCAGATGCTCCCTTCAGATTCAGGCAGCAAATCACCTATGCACTTTGAAAGTCTGTCAAATAGTTTTAGGAAAAAAAGAAGTTACCCTGAAGGGAGTTCATATAATAATGAACACATAGTCCTTGGCCAACAGACATCACCAAATCAGATAGAACATTCTCATGGAAGTCAAGGAGACAAGATGAGCTTTGAAGTA…
c114305.graph_c0	TGTATATGCACCGCTCAACCGGTGTCAAGGCTTGGTGTCGTTTTTCTCCACCAATTGTCAGGACTCAAAGGGTTAAAACATTGAGCAATGCCCAGATGTATATTTTTTAATTATTAGTTTTTCTTTTGAACCACAAAAATTAAAGAAATATCAGTTATTTACATATAAACACATGATATTTTGTAGGTTATAACACAAAATACATCATACTCTGCAATCACGGCACAATAAATCGACAGAATGAAAAATGGCCAGCCACCAAAAAGGCAATCCAAATGTCTTGATATCTTTAAAATATAAATCTAAAAGAAAGAATGATTTTTCCAATCTAAAATCTGACCAAACATTTAATTTATGTACATAAACTAGTTTAAGAAATAAAAGCACTGGATCACTAGC…
c114322.graph_c0	AGTAGTTATCGTACCGCTGGCTGTACCATAAATCCGGTCTGGTAGGAAGCAGAAAGGGCTTGTGACGATGGCATGAGCAGCTGATTTGCTCGAACTGAATCTGCAAACAGGCTGTGGTAGTTGGGAAGAGGAACATAAGCTGCTCTTATAATTCTCCCTCCATAAAAGCGCCCATGCAGGGCATTGACAGAAGCAGATGCTGCTGAAATGCTTGGGCATTTGACATAAACGTTTCCCTGGGGAGAATTCTTGTCAACATACAGATGAAGAACACCACCATGCTTGTTGCATTCATCGATCACATCATCACGGACCTCCTGGTCCCAGTTCAGCCTAGTTTCCGTCAATGGTTCAAACATGTTTGACAGCATGAAGCACTGGGTGGCGATTGGTGGTGTT…
c114325.graph_c0	CCCACATTTCCTAGTGTGTTGTTCTCTGGTTGTCCACATTACACACGCTTCTCCCCCCGGTTTCACATGTTGCGGCACTTTCACATTTGACCCCGTGGTGTAGTCAATTCTTCATTTTGGAACACACATTTACGTGTTTTATGTACACAGGTTTCGACGCGCTCAGGCAAGTTAGCATAATAAGAGTGTAAGCAGGTCATGGGTATCGTTTGAAAACAAAAAACATTAACAATATTTACGACAGTAATAAACTTCTCAGCCAAGGGGTATCGATTGTCTTGTTGTCACAATTCTCCAGCGAAAAGAGCCTTACGTTTTACAATGTGATTATACACACGGCAGAAGGAGGGAAATGTCGTTAATGCATACAGATCTACAAGCATGGGCCACATACTCGGA…
c114421.graph_c0	CATCACAAAACGAAACACCATCACTCAACGAAACACCATCACACAACGAAACACCACCACACAACGAAACACTATCACACAACGAAACAAACAACGTTGAGGCGACAAGCTTTCATCAGCTAATCCATCTAAACACCATAGGCACAGTAACAACAAAGGAAATGATCCCAAAGTAAGTAGATTAAGTCGAGCGAACGTCTGGAAGAGATGAACGAGTAAAATTGATAATAATGAAGTAAACCGAGTAAAATTGAAAATAATGAAGTAAACAGAGTGAAATTATGCATGGTTTACTCACCTGAACCACTAGGCATGTGATATCTCGCGCGAACACGTGAGCACATGAAGCATTCAGTGCGGAAATGATTGATACACCCCTGACTTGAGTGACATCAGTCG
c114493.graph_c0	GGCGGCAGCGCCTTGCTGTGTGAAGGGTGCATTTAAGGCTCTTGGCCAACTAGACACCCCAACACAAGGAGCAGTTAAGAAGGTCAAGTTAGAGTTTAGGTCACCCTCCTTATAAGGTAAAGTCAAGGTTAAAACACTCTCGCATTCTTAACCGTGCTTTTTCTACGAATGCCGAAAAATATGTGAATTTATTTCGCACACTATTTCAATGGGTTTCATAACTATAAATAATTATGTGTATTTTGAAGACAAAAAGTGGTTATTCTGTTGTTTATTACTCACAATATCCATTCCATGCTGGCTGATATGTTAATTAGTAAGTTAGTTCCTCCTGGGCCATATA
c114584.graph_c0	TCATTTGCTTGTCGGCGTCGAGGCAAGTAAACACTCCCATATACAATATGGTCTGGGACGGCCAACAATGTATTGTAAATTCCTACCAACTTGCCCATGCTACAAATATGACCCAGGACATCACCGTTAACAGACTGCACTGTTATCCACTTGGCCACAGACACCCACCGGCCTCCCTTTACTCTTAGACATGCTGGAAGAAGCATTGGGGCTATTCTGCCCTCTGGACCATAATTTGGGCCTCTGCCACAACATAGAAACTAAAGGACTGAATGTTTAGCTGAAAGATGCGCGGAATTTCTTATTTGATTCCCGTTACCTGGCATGAGTCATAGCGGCATCATGACGGAAGCAAGATGAACCGCAGACAATATAAAATGCCTCAAATGTTGTATTAAC…
c114852.graph_c0	ACTTTGGTCGAAACGTTCATGTGTCCCTTTTCCTTCCCCACCTGTCGAGCCGCCTAGTAATTTTCTGTGTTTGTCAACTCAATGGATATATAGCAGCCTAAAGATCCACACACAGCATAAATGATAATTTAAAAAAAAAAACACACAGCAAAAACCCATCCACAAAAGACTACTAACCCAGCCAAACATCAGACTTGCCAACACACACATCAACTGACATATTGGTCCTTTGACAAATATATGTAAAGACATTTAATTTATAGAACTCTGTCATCATGTACATCATCCCCATAGCTGGTCGCAAAAACATCCGGACAATAATTCTCCACTGGTCTCTATTTTTCTGCTACTCTTTTCAGCCACAATAAGTCTGCATCAACCGACCTGTCTGCATGCTTG…
c114868.graph_c0	CAAATGTCCAAACAGGAGAATGAAATCCTTGCTCAGCAGGTTGATATCTTGAAAATGGGCAACTCACGTGAAGCCAGTTCGCAGCCATCATCAAACATTCCACAGAAACAAAATCCAGAACCTGTGGAAGAGATCTCAAAGTCAAGCTTACCCGTTGGAGACAGGCATCTAACAAGACCCACTGATTCTGAAAGGGTACCTCATTCTGTGCTGTTGGAGCTCAGCTGTGAAGATCTTCATACAGAGGATCCTGAACTGGGCTCAGGTGGTGTGGATGCCACAGCTCTCAGCAGTGCCATAGGAGAGAGGGAAGAAGGTGAAGGTCAGGAGGAAGTGAATGTCAGCATTGGCAGACGCAGTACAGACAAAAGTGACAGTCCAGTGCTGGTGGGAACTGTG…
c114895.graph_c0	CTTGGACTCCCTGAAACACGCTGACTGTCGGCTGGCATTAGCGCCGGTCGCTTTTCTGTTCTTTCTTTTCTTGGCCTCGCTTCCAGAGCCTCAAGTCTGCAGATCCTTCTGTTGCATATTTTCCGGCCTGGTTCACTAGCCTACAAGGACTCGTATGCACCCGGACTATGGTAACGCCGAGTTTATAGCATTTTTTTTCCTCATAGTAGATTTTGTGTAAGGTGATTCTTCTTTTTGAGACATCCACAGCTTCTAGTAATTAGGAACAGGAACAATCAACAAGGAAGCAGTGCAGGTGCCGCATCAAACAACTATTGAAGCATTTTCATATAGTCTGGCATAGATTTCACAACTTTTCTCTTCAACGGACTTCTGCATTCGTAGCCCATACTTGAAGGA…
c115023.graph_c1	GTTCTGCTCGTACCTTTGTGGAGTTTGTGCAGCTGTAAAACTGGTGTTCCTCATCGGCAGACAACATGAACCGAGCATATCAGGGCGTGACCATGTTGCTATTGGCAGCTTTTTGCGCCGGACAAGACATGAGACTAGACCCCTGCATCAATTCCATGTACACGATATTGAAGGAGCCTTATCGGAGTACAGGATACGACCATCGCAGCACAGACACGCCGCTCTGCGACGATAAATTGCGGAAAGGATGGTACACTTTTGTGGACCCGAATAATGCTCCCATCCAGATGGCGACTACTTGTCCAGGAAGAAATAACTGTGGAACCGTGACACCTTACTGGTTGAATGGGTCTCACCCTGGAACTACTGAAACTGGAATTACGCAGATGCAACTATGTG…
c115059.graph_c0	GCCTTTGGCGTGAAAGGGAAACTCTATAGTACTTAATAGTACTCAGGTTGGCTGTTCTGGCTCATTTCGCTCTGGAAACTTGATGCTTGTTCAACTATATGCAGTGGTGTACATAAGTTTGGTTATGCCCTCGTCCACGTCTTTATTTGGATGCATGTCCCGGATCAAGGCAACTGATCGTTTGGATGCTCACCTATAGTTGTCTCTTAGTAGTAATTTTATTGGATATCCCCTTTCAATATTGATGCCAGTTAGATATAATAGCTCCGTTGCGGCTCCGCCTCTGCATGTCGCTGAAAACATGATTCTGGGGAGCCGCGGTTAAGCAGTGGCTAGCACACTTGCCTGACGGCATGATAAATTTAATTCACAGATATTAATCAACACACATACAAATAG…
c115077.graph_c0	CCTTCAGCTCGTCTTGCCTCATAGTTCTCGTGACATACCAATACAACTTGTATCAGGATGTTCGGACGTGAAGCCAAAAGCAAGACCGCCAGTGTCACACCTTCGACTAAAGAACTGAAACCCGAAGAAAAGGTACAACCTGTAGGCAAGTCTGAGTCTAAAGTTTCTGCAGGTGCTGTGAGAGAACCCAGTGGTGTGTCAGCAGCTGTCAGTAAACCTCAAGAACAGACCACTCTTGCAAGCAAGCCCGAGGAAAGAGGTCTTGTCAGTGATGTCCATGCCACAGTTGCTGCTAGAGAAACTAAACCAGAGGAGCCCTCCCCTACTCCTGCCAAGTCCCAAGAAACTCGAGGCTGGCTCCGAGATGCCGCTCCCACAGTTGCTTCAAGAGATGTGAAA…
c115291.graph_c0	CCCCGCTTCAGAACATATATAACAAAATCAGTTGATGTTTCATGAGTGATGCTACTCCCCACTTCAGAACATATAACAAAAAGTAAAATGAGAACAACTTTATCACTACTGGTCACCCATCTTGATGAACGGTAGTGACTGTATGGGTCAGATATTTCATCTGTACATGCCGGAACAGTCATAGAGTTTGTAAGCAATCATTGACATTTCCCCATTGAAAGTTGGCTGTAATGTGTCTTCAACACCCTATGTTCAGCATTGTCACGCTGAAATCATACAGGATTATTCCTGTCCTTCTTCTGATGTTACTCACTTGTAAAGTTATTTTCCCCTTGCATAGTTGCTCTCTACTTTTCCCTCCATGATACTCTTAACTGTCTGATATTAATCTCATTTAGT…
c115654.graph_c0	GGTAGCTGGTGTTGTGCCAACAAATCCCCCTCACTGTTTCATTTCTCAACATGAATGTCAAGCCATCGGCTGTGAAAAATAGATCAATTAATAATATGAACCTTTTTCACAGCTTCAAGCATATTAAGTATATGGTTTAAAAAACAAGTTGCATAATCCCCTTCAGGACATAGCAGTCAACCATAGCTTTTGGTGCCTGTGTGAGAGTTCTTGGCAATTCCAGAGAAAAATTGACTATGAAATTGTGGTGATTCACAGATCAGTTTTCACTTATTTGATATAAGCCATGAAGAATTGACTATGAAATAGAGGTGATTCACAGATCAGTTATCACTTATTTGATATAAGCTATGAACAATTGACTATGAAATAGTCATTCAGTAGATTACTATCTGCTTT…
c115741.graph_c0	AGCAGCTGTTTGCCTAACTCCGTTAAAACGTATTGTTCGTTTACCTGTAACAAACACAATAGCCCATGGAGATATAATCACGACTGATCACAACGACAGGACGGTACATAAATGTCGACAAAACAAGTCTCTGCCAGCAGGGACACCCCGGCCTGCCCGACGTCTGCTCCAGTATGGCGGCCGTAGAGGGACCGTAGCCTGATGGTCGGGACAGCCGATGTTTAGTTCATGGCCTAAATGTGTTAATGCTGGTAACCTGAACGTGAAAATGTCAGAAATTGTGGAAGGCCAGTCTGATGTGGCTGATGTACATCGTCATAGCAACCCACTAATACAGGAAGATAGACATCCTTGCTCCCAGTGCCATCTCGTCTTCTCCAAGCTGGTGCTGCTGGATGG…
c115936.graph_c0	GAAGAAGAAGAAGAAGAAGAAGCATCCAACGGTAGTGAATTCCTGGGGTTAGGAATGGCGTATGGTGCAGGGCGTCTATCGTGCGAGGTGGTTGCTGCAGCATTTCTGAAGGCCACTTTCCCAACTCCAGGTGCCCTACCTCCACGGTTGACGGCTTCATATCGCCGCAGTGTTGTGTTAGATGATCGACTTGTAACAAACTTTCTTGCCTTGAAGGGACGTTTGGTCTTTGGTATTGTTACAGAAACAAACGCTCCAATGCTGTCCACAGGTTGACCGTTTGGTGCTTCAGAAGAAGGGAACACTAAGCCAGCTGTCATGGCTGTTGTGCTCCTGTTTCGACTGTTGTTTTTCCTAGCGACAGCATTGTCGTAAAGACCGTGGTTAAAGTGAGAGAAA…
c116120.graph_c0	AAAAAAGTCAGAGATATGGGAATTGGTACAGTGCGTTTCCCCGAGTTTGGGGAGTTGTTGATTTGTGTGTGTTCAACAAGCGAAGTGTCTGCTACACTACTGAATTAGGCGGAAAACTGAAGTCAAGATGCCGCAACGAAAGTACAACTTCCTGCTGATGGGAAAGACTGGCCAGGGAAAAAGTGCAACGGGAAACATGTTGCTCGGCAGGCGCCTCTTTAAAACCTCGGCCAACAGCACATCCCAGACGAGGGAAGTCGACTGCGGCTATGTAGTGTTTAAAGAAACGGTACTGATGGTCGTCGACGGGCCAGGTTTGGAGGACACTCAGCAAGACAAGGTCCGGGACAAGGAAGTAGCAGTGAAGAACATGGACAAAGCTTTAGCAATGTGCTACGA…
c116125.graph_c0	GCAGCCCACACAGTACCACTATAGACCCCCATTGGAGGTAACCAGAAGCTAGGACTTGTATCCCCAGGTGCCCGAACCGACACTGGAGAACCAAGAGTTTGATGCAGACGCTGTTTTCCAGCAGGTTCTTGCATCGCTTGGTTTGTGCCTGCAGTGGGGCTGCATAATTTTGTGAGCGTTGGTTTGTGTTTTATTTCGGGAGCCAGGAAACAGAGTGAGCCGAGAAACTGATTGTCGCTGTGTTAGTTTTTCTGTTGCTGATGTTGAGCACTTGTGTGCCTTTTACTGTGCCCTCAGGGACAGGTGACTTGAAGACAATGGCTGAAGCAAGAGAGCTTATGCTGGAGGAGTCCAGTTCTCATTGTCCACACAAAGGAAAGCCCAGACTCCCATCTACTG…
c116851.graph_c0	TAGTTTATACTTGATTTTATTATTGTGACAATAGTGTTTCAAGTGTAACAATCATGCTATTTTAGTGAGCAATGGTGGTCACTATATCTTTCAACTTCTGTGTTGTTTGCCATCTCCTTTAAAAAATATCCCCTGACTCTACCTCTATGAGTGGCGATGAATCCTTGTGAATTTATCTCTCATGTTGTTTCAGCAACCTCAGTGGTTCTCCCCACTATTAAAAAGTATGTAGAAGGGTGACAATAGTGTTATAATTGTGGTAGCCACACTGAAAATGTGGCTGCAATGTTACAGTTATGACAGCCATGTTGTAAGTATTGCAGCCATATTACAAGTGTGGCAGCCATGTTGGAAGTATTTCAGCCTTGTTGTAAATATGGCAGCCATGTTGGAAGTGCG…
c116855.graph_c0	CTCTCTCTCTCTCTCTCTCTCATTAACACCCCAGACACACCCACACATTCCCATACACCAGACAATCATTTCTTCCACTTCTCCTGGTGCTGATAAGATGTCATAGGTTTGCCTCCAGACCCGCACGTTCCGACGCCAACTTTCCCTGTGATGGTTTCTGGTGTGGCGAATATACTTTTCTTCACTTTCCCTTTACTTGTCTTGGCAAATGTCTTGTGGTTAAAGTCTAGCCACTTGTTTTTATCCTGCTCATGTTCCTCATCCAGCTGCTTCATTCTCTGTGCTTTCTTTAGTGCCTTCTTTCTCTTGTACTCTCTTTGCTCTGCGATCAAATCTTTCTTGGATTTCTTGGCATCTGCTGCAGCATCACCTTTAACCCCTCTCTTCAGCGTTGGGTCA…
c116910.graph_c0	GATACATGCTGTTGGAGATCATGAATTGTAGAGAAGCATGATTACCAACAGCAGTGGGCAAGCAACTTGATGATGATGATACTTGGTGAAGACAACAGAAAAAAATGGCATGCTGTTGGCACATGAATCCAAACCTGTCACCCCCAACTGATATAAGTTGGCCGCATAGAAAGGTAGCTTGGCCCACATGGAGAAATACTGGCCTAGCATGTCTTCTGTCTACATCCTTCCCCTTGTTTGTTTTCTGTGAGAGTCAGTCAGTACCTGCAATTTTCATTTGTCTTATTGGTTGTCAACTAGGTCATGTACAGAAGGCTGAACTTTGCCCAGACTGAAATTAACCAGACTTAATACAGAAACACCATTCTTTATCAATAAAACACTATACACATTAAACAC…
c116951.graph_c0	AAACTGACTTGGCTGGAGATAGCACTACGAGCAGGCCATACACTTCTGACAAGTGACAAAAGGTGAACAATGCCAGCACCCACAATTTTCTGGACTGGCGCGCTATTTCTTGCCTTATCGTGTTGTTCCATTGAGAGCAAAAACATGGTATTTCTACCTTGTCCAGGCACAAGTCATGCAAGATTACACGCCATTCCAGCAGTAGAGCTGGCCAAGATGGGCCACAACGTGTGGGTGGGTTTCCCTTCAGCTCTATACAAAAGGAACGAAAGTTTCCCAGGCGTGAATATTTTCAACTTTGATGACTTCATGGAGTTCACTGAAGAGGATCTTAGTTCCAAGTTTGAAGGGACAGTTAGTGATGCGGTTAATACTGGCACTGACCCCGACTGGAGCTGG…
c117037.graph_c0	ACTTTTGCCATGGTAATTCTTGTTTTAATCTCACTGTGCACCTTCTGTCAGGTTTTATGACTGTTCCAAGAAAATTGTATCGACCTACCTGTTTAAGCATTTTCACATTAACATTAATAGGAACCTGCTTTATATTATTGAATCACAGAGTACTATTGTTTACATGGACCGTGTTCAAAACAGGTCAAGGTTTGGACTTGTCAACAGGTACAGGTCTCACAGTATACCCGAGTAGTTGTGAACGTTAGGTATTTGTAATCACACAGTGTGAACATCATGTTGTTGAGGTAAGGCTACTGAGTGAATAGCTCGTAACTTGGGTTATTGTGTGTTTAAGCATGAAACTCCTAATATGAGTTATATACATGGATGTGATTCATGTGGTAGTAGGAATGTAAA…
c117417.graph_c0	GTTTTGAAATCTCTCCAACTTGTCTTCGTAATTTTTTGGAGACATGTATTCTCAATAGGGGGACAGACTGGAATTAGAATTAGAATTCTGCACTAAGTTTAGGAATAAACATGGAAACAATTATAACTTCACACACTCTATTGAAATATAGCCTATGGAAACAAGCAAAATATTAACCTTTGAATATTGCTGGAGGAAACTTTCCAAAATGTACATGTAGTGCAATAATCTTGGTTGTGTTAACAAACACTTAGCAATAAATAGTTTTTGACAGAAGCAGCCATCATCTTTCTTTTCTTGTGACTGCTGTTTGTTGTAACTGTCATAGGTATTGTACAGGGTGTTCAGGACAAAAGTAACCCACTGAGCAAGTCAAGTTTTGTGACCAAAATGTAATGA…
c117745.graph_c0	GATCGAACGACGAGACGTCAGGTCTGCTGCAGAAGCCACGGATGAGCCCAAGATTATCTTCAAACTCTCACCTCTCACCGTCTCCAGCTGCCGCTTGACATTTATATGCTTGTTGATGGCTGCCGGTGGGGGCAACGTTCGTCTTGTTGAGAACATATTTCAGCTGCTGGAGTCCACGGACACAGTTCAAGATATTAGACAGGCCATCTTGGACAGTCTGTCCTCAACAAAAGAAACATGGTTGATTCATCTTCTGGTGGACCATTACTTTCAGACACAGTCAACAAACGTCATGGAGATCCTGGCAGATCTCCAGGAAATGCATGCCAAGGCCCTGATGGACAAGCTGCAGGATGGTGTGAAGACGCCTGCGACTCGACTGCCAGCCCTTCAGCTAGT…
c117747.graph_c0	GTTGGATATTAGAAGTGGTTCTTGTGAGATGTGTTACAATCTGAATGTCGCAGACGTCTGAGTACAGCAGAATGATTTAGCTACCAGACTGCACAATCCAAAAATTGTTCAGCGTCATGGAGAATCCTCTTTGGCGGTTGATGAAAAAACTCTTAGAGTATATGTTAAACTCTGAGAACAACAGCCTGCTGGCAGCATGTTCGTCCGTACATAACGATGTCACACTCAGTCTGACCAGGAAAAGAGTGCCCAGGTGTTTGTTGTATGTAGCGACGCTGTGTATGTTGTGTTTGACGCTGTGGATGATGGCAGCTCCCGTGGATCCAGGCATTACTATTGGTGTGTTGTCTAATGGCGACATCGTCAACGCTGTTTACAAGTGTGCAATCGATAACAAAG…
c117877.graph_c0	ACGAAATGTGTGGTCATGTGACCTTCTGGGCGTGCCAGGCGATTGTAAACAAATAAATATACAATTTGTTTAATTTTCCTGAAACCCATAAAACATCACAATGCCGCGAGCAACAATAACTTCCAGGCAGCTAAAGAACAAAGACACTGGCCTTGACCTCATTGTGTCCTCCTACAGAGAGACCAAAGGGTTGATGAGTTCCACTGTTTACTACCAGGTGGTGCTGGTGTCCAACCTGGCATGTTTTAAAACACCCAGCCACAAGGAGTCAGATGTTGTACAGTACAGTATTGAAAAACAGTGGAGCGAGTTTGAAGAGCTGAGGGTGAAGGTTGCCGGGTTGTTCCATGAGACATCGCTGCCGAGTCTGAACAAGATCTCCATCATTGTCAATGAGCA…
c117930.graph_c0	AACAGACTTGTGGGCAAAAGAAAACTAAGTTTGGGATACCTATTGTCAGTGGCAAAGCGGAGGGGTTATTTTCGAAGTGGAAAATTTAGTCCTCAAAAACCGGTGGATCGAAACCAGATACAGATAGCTCAGTTTTTTTCAACTAGCATAGTCTTTGTTCTACTCGGGAAGCAATGGCAAACTAATGAACATTTAACTACTGCATACAAGTCATAGAAAGCCTTCAAAAGCTGGATATGAATGCAACATATTTTACATTATCATACATTGCTAACACTTCAAGTTGCAAGAAAAGATACTTCGTCGTCTTCTGCCTTTTATCTCCTAATGGAGTGCAGTCCCTCATCCAACTCACATCAAGCCCTTTGCAGATGTTCACATGATTGGCTGGATTTCACA…
c117944.graph_c0	CCTAAAGGCTGGAGTTTGCCGACCACGGCATTAAAGGAAACAATAAATCAATACAACTGATATTCTATTTCTTTTAAATCTGCATACATTGTCTTAGGTGTTGTCCTGTCTATCTTCATCTTGTGTATCCATGTCTGTTTCTTGCACACTAGCTTCTCCGTTACTGTCAGCGTCTTCGTCTTCTGCGTTTTTCCGCAGGGACTTTTTTGTTTCTTGTCGACTCTCCTCGTTCAATAGCCAGGGCCCCTTCATCTTCTTCTTCCATTATAGTAGTTTCTGCATCTTCCACCTTTCCACTCTGTGTCAGTTCTTTGGCAACATCTGCCAACGCTTTCTTGGTAGTTGTTGCTGGCACCTTCCTTTCTATCCCAGCCGCTGCTTCTGGCATCTCCGGTACCT…
c118345.graph_c0	GGTATGGTTTTACTGACAAGGCTAGCGAGGCCCGCACATGTACACAACTTTACATACATTCATGATTATATACATACACACAATTACGCGTACACTGGTTTCACGTACGCAGTACTACGTGTATTCTGGCTTCCAAATACACTGCTTTATAAATGAAATGTACACATTCAATAGTTTGCAGATACAGTGGTTTACACTGACTTCTTACACACATTGACTTTAGGTTCAATCCGCGGCTATGGTAAGTAAAGTGGTGTCGTTTGTCCTGCAGGGAGTACAGTAGTTGGAGTAGGCTCCGACTGGTGATGTGGACATCGGACACTTTTGTCTAGCGTGTTCTCTATTATGCGTATCTTCCACCACCACCCCCCCCCCCCTGTGAGTGCCAATCAATACCTG…
c118385.graph_c0	CGCCATTTCACCAGCTCCACAGCTGGATTGTTGTTTTCTGCTGCATCCAATTTTTGGATTAAGTTCACCAGCCTAGGGGAAACATTGACCACCAGCCTAGGGGAAACATTGACCACCAGCCTAGGAGACACATTGACCACACGCAGCTTGGCGCAGGAAAGTATGTGGACAATGAGAGCAGGGATACAAGAAATCATGGCAATATAGTCACAGAAAACACAGGTTTCACTTGTACATCAGACAGAAAGCTGGCACCGAGGAAGTCTGTCTGCTGCAGCAGCCATGGTTTTTTTGTTGCAAAGCGTGTGGCACGAAGAAGTCTTGCCAATGAAATCACTCTATTTCAATGTCCGATCGACCCAGCTGGTCGAGGTAGTGCGAGCAGAGCTGGACTGTCCG…
c118451.graph_c0	CATATATCCAATACGCCTCAATACATGAACAGTGAGTCCTTCACTTTACTGTTCAATGTCTGTAGCTTTTTTTTTTTTTCAATATTGCTTTCTGTTTTTAGTTTGGCCATTGTGGATGTGTATATTCTTGCCATGATGAAGTATATCTGGGGCCATGTTTCTGTACAAGGGGGCCATCCAAAAATGACGTCATGTGAATTTGGCAGATTTTGGACACCCCCATTGTCACACATTACTACAAAAAGTCACACACCCCTCAAATATGACATCACGCAAATATAATAATATTTAAAGTTTTAAAATGGCTCTACAGATATAAAGGCGTACATAATTTATTTATTTTAAAAAAAAATTATTTGAGGGGAAAAAATTGCAGTTGAGAATCGAACCCATGTCCCA…
c118871.graph_c0	GGGCAGACGACGCCATCGCATGATCGGCGAGAAGGAATCTCTTCAGCCCGACTCCGATCCCAGGCCGTCCTGTCCCCATGGCGCTCTAAACACCATGGAGTATATAGAGAGTGATTTCGGCGACATTGATGGCAGACTGCTGGAGGCGTTCCGATCACTGGGTACAACTGACCGCGATGTGCTGATCGCAGAATTCCAGGCCGTTTTGGGCAACAAGATGAACCCAGATACCTGCGCATTTTTTCTGGACATGAATAACTGGAACCTGCAGAATGCAGTGTGTTCATATTACGACTTTGAGCAGCCATCTAGTCCCTTGCCGTCCATGACCGTCCTGGCAGACGTGACTGTAGGAAATGGAGAGGCGGTGGCGGCAAACACACATTTCGTCAAATCTTG…
c118984.graph_c0	CATTAATAATTTATTGCATGGTTACTTTTTCGTTTCAGACATTGTACAAAAGTGGAACTAAAACATTTAAAAACATTTCCAACATGACAAGTGTGTAGTTACATCAGATAGTTCTACAGAGAGAAAGTAATACGAAGATGTGGGTGCGAACGCAGAACAAACAGGTCAAGTACGCGTTATGACAAAGCCTCGCTTCTTAGTGATTGAGATATGCAAAATTCTCAACTTTTGTAAGGTGCCAACACTAAACTTACACTAACATGAAGCCTACCACGTCAAAGCTTTCAAGTATCAAAGACACATCTAAAAGCCCGGCTACACCAATAGCTACTCCACCAGTGTCACGGGGGCACAGTTCAACGACCACATCTCAAACTGTGAAATCACACCAGTCATATT…
c119002.graph_c0	CTCGAGCCTCCGGGCGGAGGAATCTGTCCCAGCAGGCATCGCGACAGGCGCGTCCCTGACCTTGAGCCAACAAGTAGTGCGAGCAAGGAGGTAGCGGACTCTCTCACTAAACCCGATCATGTCGTTCAGCAGCGGCCGCAGCAGAGGATCTGATAGTGGATCCAGAGGTCGGTTTGACAGGAACCGAGGATCTGGGGGTGGTGGCTATGACAGGGGAGGCCGGTCAGACAGAGACGGAAGATCATTCTTGAAGGGATCCGAGCCGGGTCAGAACTTGAGGAAGCCAAAATGGGACATGTCCAAACTGCCGAAGTTTGAGAAGAACTTTTATCAGGAACACCCACATGTAGCCAGGCGGTCCCAGGTTGAGATTCAACAGTTCTACCAGACCAACCAGAT…
c119139.graph_c0	CTCTTCAGTAACTAACTGCATGGAGAAATTATCAAGTGATCTCTTCAGTAATTAACTACATACAGATATTTTCAAGTGATCTCTTCTGTAACTAATGACATGGAGGCTTGCTCAAGTGACCTCAAGTGAACTTATTATTTCCATATGTATGATGACTTTGGCTTCACATCTGGCATTACATATAGTTGAAGCTGAAAATTGATCTTAAGTCAACTGAATGTGTTACATGCATCATACTGAGTTTGTGTGCATGTAGTATGCTTATATAGGAATCTGTTCATCTCCTTCTTGTCTTCCTGTAGCTCATTAACCTGAGTCTGTTGGATTGCAGGCATAAAGTAGTAGTCAAATGAGTTCTATCCTCACAAGTTATCTGAACAACTGTATTGAGGCTTCAAA…
c119215.graph_c0	ATGATGATGATGATGGTGATGAATAACTTGTGATGTACAGACTAATATTAACAGCTGTGTCGGACATAAATCTTTAGCGTATATTTTGCCCTACTGTTGTTCAGAAACCTAGTGGACATTTGTAATCCACATTCTTCTATCACCAACGATACCTAAATGTCCCATACAAGTCTGTAAATACACATTATTATTTGCTAATACTGTAAATAGGTCGCGCATCTTGCTCCTCACACTTTCCTTGCTCACAGGATTGAAAGACAGATTCCCCGTTTTCCAGTGCGTGAGTATTTCCACCATTCTTATTATTAGTGTGTCACTGTAGAGTTGTGTCCCTTGTGACGGCGTTACTGGGGATACCGAGATGCAAAATAACTTTCGGGATCGTGTTGTAGAGATGTG…
c120036.graph_c0	ACATGATAATCAACGCAACATGGTTTGGACTGTAAGAAGAAGAAATCATTATTAAACAAAAAAAAAAATCTGTTTAAATTAGGGACAGGATGAGTTCATTTTACAATTGCTCTGCTTACTGTAAATGTTGATGAAGTGTAAGACAGAGAATGTATGTATTATGTGTGGTAATCATATAGACAAACATATGAAAATTATTTTAATCAAATATCTATAGCATACTAGTAGAATAATGATTAAGAAATCATCATCTATATGGATTGAGATGACGCCCATGTGGAAGGTGTGTCCCTATTGTTTACATTTTTCATAAATAGGAGAAAAAATATTTGCCCAAGTGGGTAACTAGAACTCAGCATAGCACATTAAAATAGGCAATTATTGCAACATAATTATGTT…
c120198.graph_c0	TTTACCAGATAAAAATCCCACACGGCCTGAGTGGGATTAAAGAAAATTAGCTAAACATCAGCCCCAATAAATTTACAAATAGACAACACCAAAGTGAAACAAGTCCGAGAGTTCAAATATGTAGGCAGATTTTCACAGAGAATTGAAGTCTCGACAGAGAGATCGAAACAAGATGCTAAATGGGAAATGCAGACCTATCACCTGTTACCCTTACTTTTACATCCTAAGTTAAAGATGGGTTTTGAAAGACAAAAAATAAAGATCATTTTTTTTCCATCAACTCTCTGTTACTAGTGCCAGAAGTATGCCCTGCCATCCTGGCATAAGAGAAAAATAATGACATGCGAAATAAAACGCTTGAGAAAAGAAGGCAGTGTTACCAGATTAGGCAGACCAAGA…
c120245.graph_c0	GTCTGCTGTGCGGGATCTTTAAGCCAGGGAGATTGACTGGCTGGATACTGGTCGCTTGTTTTCTGGATTTGTGCGCACACAGTTCTTAGTTCTGAGAAGTATTAGTAACAGATCTTCTGGAGGTACGTAACGCTTGACAGGTTAATCAACGGACAGAAAAGACATTTATTATGTTGACTAGAGCGTAGAACTATAGCTGCTGCTGCTGTGTAAAGAGGATGTATTGACGCGTTCAGCTTGTCAACAATATAGCTAAAATATCAAGGCATATATATGCATAATAAATTATACTGCTCTTACAATTAGCAAGACCTGTTTCTGCGTTATTCCATGTGCATCAGCTAGTTCTTCTGCTTCAGAAATATTGACAGCATAGACGTCATTTGTAGCACAATCTTG…
c120325.graph_c0	GGCGCAGTCAATTGTTAAACAGGGGTTAGACACGGTTCAATGTGGAGGGGTTAGGTCAATTTTTTAAAATGAAAATGTGTTGATGTAGGTGTAATTGTACTCTGGACTTCCATAATGTGCACTATCCAGATTTAGTTTCACTCCAATAGAGTCGATTCAAAAAATAAAGACAGTCATCCAAGCTGTGTGGGTTATGAAGAGGACACAAACATCAAAGCCTGGTTAACAGAGGCATCATCCATACAGAGGGTTTATCTAAAGTTGCGAGAGGTAGTGGAAAAGAGCAGTACACTTTACCAGACTCTCATGAACTCAGTCCAGTCCGGGCAGGAACACAGTAACAGTTTAGAAAACACCCTTCACCATGGACACAATATGCTGGAGCCTGTCCTTCAGATT…
c120367.graph_c0	CTAATTTTGCCAATAGTGTCCTGCAAATTCATATCATATTGAAATGTAAGATGTTTCTCTATGTGCCCCCATACCCTTTGTTTTCCAATAATGATGGTGCAGGGATGGTGATCGCTGCCATGATATCCCAGCACGCTCCATCTGCTCCGAGCTACAAGTGCAGGGGACACCAAAGCCAGGTGAATGACAGCATCCCAGTGGCCCACCTGTTCCGCCATTCTGGTCACTCTCCCATCATTGATGCAGATAAGGTCTG
c120665.graph_c0	TAACAAAATATCTTCAGTTGAACTTTGTCCTCCTTTGGCTGAAAGTACCAGTCTCTCATTCACTTGTGTTAGGAAACATTTGTTATGCTTTTTGCTCAGAAATGTGATCTTATTAGGTGAACTTTCATTTTGCTGAAATTATGTTAGGCTTGAGTAGGTACTTTTTTAGTTTGTTTCTTTCTTCTTTGTCAACATACACCTTCAAGTGTCAGCAAGCAAGTTGTCATGAAAGTAACCATTCTCTGTAACATCTTCATGCCGCCATACAATTTATTTGACTATCAGTTGTATTTGTTGTGGTTTCTAGATGATCATTCGGCTTACAGGAGGGGGATGAAGACCCCCTGCCAATTGCTCATGCATGTGAGCTATCAGTTGTATATGTTGTGGTTTCCCGTA…
c120700.graph_c0	AGACCACCAGCTATCTCTATTCGGTAGTGTGTCATCATATAGTCAATGACCTCCTTCCAATTAACACCCGGCGGGACTTTGACTGGTGTCACACACGGGTTTCTGACAGTCTTATCTTTCACCACCAGTTCCAGCCCAAGTTTTTCCAGACCTTCATACAACAACTCGGAGCAGGCTTTGTGATCCTTCCAGGACTTTTCCAAACCCTCTTCAGCCAGCCGGGCCAACCCTTCACGTAACTGGTACACGCTGGTGATAAAACCTGTGTGGTGGTATCTGCGAGGCTCATTGTCACAACCCCAGTAGTTGGCCAGCTCCTTGGCATCGAAGTAGTAGGACCGGACTCGTGTCTTCCTGCTGGCGATCTTGTCCCTGGCTCTCTGAGAGAATGAAATAGGA…
c120779.graph_c0	GACCCACAACTCTCAAGCTGTCCGCGACGGTTTCCATGTGACCTGTTCTTGGACAGACAGACCGCTCGTCTCTCGATCATGTCCAACTGAAGGACTAGCTGCAAGCTCCCGGCACACCTTTGTCCGCTCGTTTGATAAAATACCTTTGTCTCTGAGGCAGGCGGTTTTATTAGAGTCACTCTGGCTTGTATAAGGTAGTCCTCGCACCTGTCTGTGAGGAGTCCAGGGCATTTCAACCACACACTTGACGATGATGACTCAGGACAGAGCTAACCACCCTCTAGCTACACCAACATCTCCAAGAAATCTCAATCCTTCAGCACCTGCCTTTCGCCAAGGCCAGGCTGCTCCAGCCTCCCCCAAGAATCTCAACCCGTCAGCCCCCGCATTCTGCCACTC…
c120835.graph_c0	GACGGGAGCACCATTTGTTGCGTCCGAAATAGACGCCCATGATTTGCATATAGGCCTGGTATTTTGTTTCCCTAACTCTGTGAGCCCAGTCCGTTGTTCACCCAATTTACATGGTATTAATTAAAGCCCTCTTGTGACGTATCAGCAGAAACTTTTAAATCTGACATTGTTGTCAGAAATCTGTATTTCAAGCTGTAAGCTGCAGGCGCTGAAATTACTTGGCGAAATATTGTAACTAAAGTTATGTTTTTGTCTTATGGCAGTGTTTCCACTCAAACATGAATCGCATCAGGAGGTTAACAGCAGCAAACATATGGAGGTCAACGTGTCTTACAATTGTAGAAGATTATGCCGTTAACAGCAAGAATAATGGTATCTTAAAAATATTTTCCGGAGAAT…
c120958.graph_c0	GCTGCATTGTTTTCCATTCACAATCTCGATAACAAATCTGCTAAGCAATTCTTATTGCCTTCAGTATGTGATATTGTGAATTGGAAATCTTGTAATACAACTGCCCATCTGGCAATTCTGGCGTTCTTGGGAACTCCCGAGGTAATTACTTTTACCGGTTGGTTGTCGCTTTGGATAATGAATGGCTTCCCAAGCAGATACTTTTTAAACTTAATATTGTGTAGACTACCAGCAATGCTTCCAGTTCAACCGTTGCGTAATTTTTTTTCTGCTCCTGTCAATTTCCTGCTCACATACAAGCATGGGTGTAATACACCACTATAGTACTGTCTCAAACAACCTGAAATAGCATGATTGCTTGCATCTGTTTGAATGACAAAAGCATCTTTCACATTGGGG…
c121017.graph_c1	CGAGAACGTGCGGACCTTTTCCCCTGCTCTGTTTGATCTCGTGTGCCTTTCTTCACTCGGATTTCGGGACTACTACTCGATCGACTGTCGTGCTTTCTTCACTATATGAGTTCTTGTTTTCCGACTCGTGTGTAAATTGTGGTTACAACAGACTTCAACTGGTAATTTATTACTAACAGAAAAATCACCCGGTGATAAAATATCACCTGAGCTCAGCTAGCAGAAACTTTCGTTGGAAAACGACAGCTTCATAAATACTTTTCCCCGAGCCTGTTCTCGAGGGCCCGGTTTGTTTCGCGCAAGTTATTTCTGTTTGTGGGATTAAAAGTGTACGTGAGTAACGTAGCCAGCAGGCACAGCTCAGTCGGAGTTATTTATATTCAGGTGCGACAGCGAGGT…
c121150.graph_c0	GGAGGATTTCAGTAATAACAACATACATTTATTGTAAAAGTATATTTTAAAAAGAATAATGAGACAAAATGGTTGTGTCTTCAACAGAATGATGGATATGAGATTCAAAAGTGCATATGAACATCACAACTACGTTTAAGGTCACACAGGGTCATGGTCAAACCATTACATCCGGGTTATAACTGTCGTCCTTGAGTTCGTCGGGGCTGACCGTATAGCTCCCCGAGGTCGTGGTGTTGTCGTCGTCGTCATGGAAACTGGATGTGTTGGACCGCCAACTTGTGTCCAACCCTGCAGCCCGTTTCCATGCAGGATGGCTGTTGCTGTGGGGGATTCCTGTGGCGTACGGGGAGGAAAATGTCTGGAGGTGCTGCTGCGGAGTTTGCTCCGGTTTCTTGA…
c121600.graph_c1	ATAAAAGGAGTGCTAGCTTCCGTGTATTGATTTTTTATTCTTACTTTTCGTCTTGGGGAATCGACTGTCGAGAGATCAGCTGAGATACTCAAATAAATGAAATGAATGTGTTAAAAGGGTGGAAAATGTTTATAGTTTTTTTGCTTGTTTATATGGCGCAACATTCAAGTGAGTCAGCAGTCAGTCGTATATACGGTATAATAAATGTGAAGATTACATCAGAAGCTCAGTGTGACAGTTTCAGAACCAAAGGTGTGGACGTAGATCCAAATGCGATATATAAGATTCAGATGAGCATGTTGAATAATTCTTGTTTGATGAATCCTGAGCAATATGGCTTTGGTTGCGAGCTTTCATTTTACCAGAAAGATTACCTGGCTCTTGTTGAGTCACAACTTT…
c121860.graph_c1	CCTCCAGACGGCGGCAGCGCCTTGTCATTAGGAAAAATGTATTTCAACTATCGGCCAACTAGACACCTCTGGAAAAGGTGTTTCATTAGCCAGGTCTATCCTACACCCAATCCCACAACTATGGATTATGAACATAATTCTTGTCCAGATTTTGAAATGGTACGGTTGGTTTTTTATAATTAAGTATCATTTTAGTCTGTTATGTCGCATGCATCATGACGCAGAGGTACATCTGTATCGGAAATGATTGGCTATGCACGGGATAGAAGGCGTGATTCTTGTTCTTCTTTTTGTGCCTGCATTATATTAATTACACGGCCAAATCTCAGAATGAACTCGACTGTTGTTTGGAGTTCCTCTTTGATTCTGTACAATTTGTGATTCAATCACCTCAGTCTT…
c121962.graph_c0	TCAAGTGAACAAAAGAAGAAGAAAAGCCATCAGAGCTCAGATGAAATATTCCAAATCTGAAAACTGCAGGGGCACAGTGGCTTTATTTTTTAATGTCCTATTAGCATGCACAGTGGACAGATAAAAAGCTGATTAAGATATCTTTGCAAGAAGTTCAGTCACAATGAGAATTGGTTACTCATCTCAGAAAAAAAAAATATGCACTTGCTTTGGAATTGTCCTGAGGAGAAAACTGGAGTACAATGTAACAGGTCAGTTGGAAGGGGAAGGAGCCAGGGGATATCAAGAGAGAGGATGCCAGACAGTTTGAAATCATGACATGTACCAGAATTGATTAGCATGCATGAGTCATAAGACTTGGCAAACATAATGACCAGTGCCAACTGGAATGGTGTACAC…
c121969.graph_c0	GTTCGTAGTTTCGGTTTTAGCGAGAAGGAGCGGGTCTGAAACATGTCGGGCGGCGGGGATTCCGAGCGATTTGACGGCATGCTCATGGCCATGGCCCAGCAGTGTGAAGGCGGCGTCCAGGAGCTGCTGGATGCCTTCTTTGGCTTCCTGGCCAGGAAGACGGATTTCTACTCCGGTGCTGCTGGCGTACAGGCAGAGAAGTTGGTAATAGCAAAGTTTGAGCAGTACGAAAGACTGGTTAGAGACAAGTTGCAGAAAGAGAAGACAGAGCGTGAGGCAGAAGAGAAAAGGCGAAAAGAGCGTTTGGCAAAAAAGAAGGCGGAGGAGGAAAAGGAAAGGCAAAAGCTGGAAGATGAGCCAAAAATAAAAGAACTCACAGATGAAGAGGCAGACAAATTA…
c122042.graph_c0	GTCATTGTATGATACAAACCATCTAATAAGATGGTTTTAAAAAAAAAAAACCAGAAGTCACAAAATGCATTTTAAAAACAAATAAACAACATAATAGAAATGACCAAAGAAGAAATGAAACTGAAAATGTGAAACCCTCATGTGTTGGCAAGGGCTGCATACTTGGCAGCTAACAAATGTGATTTGAGAGCTTCGTAGCTAACAGTTGGGTCCCTCAGCCCCACGCCGACGTTCTCATTGGTCTCCTGCTTGTTGATCTCAAACTTGACCCATTTATAGCGAGAGCATTTCCGAGAGCCAGGACAAGATTGGATTAGATTCTGGACAACCGGATGTGACAGGCCAAAGAAGTCAAGTCCATGTCCGTCGACTGGCAGAATATTTCCACCTCTGGACTTA…
c122144.graph_c0	TTGCCTGACAATGTCAGCAGATATGCCCTGTATGACAGTGTCGGCAGGTGTGCCCTGTATGACAGTGCCACGAGACTCACAATGTGTTGTACCTGGACTATTCTGGAATGTAGAGACCCGTTTCCCTTTTCTCTGTCTGGCATTGGGCGGACAGCTATCATCCAGTCCTGGTTTCATGGACTCCAGCCCTGGTTTCATAGACTCCAGCCCTGGTTTCATGGACTCCAGCCACTTAGCCCACTGCTGGTGGTGGTCAAAGCTCGGCGAGATGTCTCCGGGCTTGTTCGGATCTGCCAGGTTCCAGCCGTCTTCTACAATGCAGACGTCACGGCTACCTGCACACACGTCCGTGTGTAATGTACCGCTCATCTGTCTGTGTCGTAGTTTTCCCTTGAGAAC…
c122187.graph_c0	TATTTTATAGACCAATTTGCACTTGATGGGTGATGTGGTCATTATCACGATGGCCGACTTTGCTACCCGAACATTTCTTGGTCGACCTGGGAGCCCTGATACATTTGTTACAATCCCCACCTCAACGGAGATTCAAACAAATGACCGACAGGCAAGCCACAACAAAATATACTTGAACACAATGAAAGCATCTAACGAGGCATTTTATTGATAAATCTTCCGCACTAAATACAAACTGCAACAATAAAAGTATATTTTCACAAATCGTATGGAAAGACATGGTAAAAAAGTATATGTTACCTTCACATAACCACTTCAATTACTAAAAGAAATAGGATTACATCTGTAAAATGTTTAGATTGGTGTTCCCAATATTTTGATAGCACTGTGCTATCTCAG…
c122355.graph_c0	AGCACCGGCAAGGATCCCATGAACTAGTACTAAGAACAAAAAGTGTTCACAAATATTTGTTTTCAAGGGCATTCAATTCATGGAAACATTACACCATGCAGTCACCCACATACACCTTTAAACAGTACAAATTATGTCCCATAGTTGTTCTCAAAAATGTATGCTGGATTCTCCTACTTCTCAAAAAGAACACATACTTTATGTTACAATATGCTAACTTCATTCAAATTCTGCAGGCAGCATAATGGCTCTGGATGTCAAATTATTCCATTCCTTTCCCATGATATGTTTTTCAAAATTCACTTCTGTGAATGTGTTTGTCTTCTTAGCTAGGAATTGACACTCAATGGGTGATCTGGTCGATATCAGGCCGACCACGTTAATTCCCAGAACACCTTG…
c122515.graph_c1	CTGTTTACCAGATAAAAATCCCATGCAGCCTGAGTGGGATTAGAGTCCGGTATGGTCATGATACAAGGACTTGAGTCCTGATCGTAACGCAGAGACCACAGAGCGGGGCATCAGTTAATAAATATGTGGTTGTGTATATTTATATAGCCGTTTTTAATTTAAAATAAAAAGTTGCCTCCATAATGTTAATTATAACAGTCCTGAAATTACAGTGTGTGTTCAGAAAGTCAGTACCTATTAGGTTTTAAAGGAATTGAAGAATTTGTCATTGTCTCATCCTGTTATCCCAGACACGGGTTGTTGAGGTGTCATGATGGAAGAATAATCAGTAATTATAGTCCACCGCTCTCTGTCTTCAGCAAC
c122733.graph_c0	CTCACAATGTTTTTCGTCATTTGGCATCAACCAAACCGGAACATCCGGCGCAGGCAGGCAGACATCAAGTACAAACGAGCTTGCATCAGTTTCTCCGCTGCGAAGTAACGGTTCAGGTCTCATCCTCAAGTTCATTTCTCAAACTGCGCAGCGACACTTTTCGGATATATTGGCCATATTTCGTTGCTAATCGGTTGTGCTAAGCGTCAAGTATTGATTTGAAAGGAAATATTGATTTAAAACAGAACAATGTTAGCAAGCAAGTTATCAGTGTGTGGGCGGATACCTATCACAGCATTTGTGACAGGTTTGACCCGGCCAGCTTTGACCCGCCCCCAGACAACCCCAACGTCTCTGTACATCAGATTTCAGTTGTACGCAACGGAGACCGGGACTGGT…
c122916.graph_c0	GAAAATTACATACACTCTGCAGTTTTATGAAATTATTTTAATTTAAATAAAGAAACCACAACTCCTGACTACACTAGAGTTGTGCTGTGTTTGTTCATTATAATTATTAATATGGAGTGTTCAAACAGTCACTGTGCCTTTTGGGTTTGCTTAATCATGTACAAGTTGTTAGTCTTGGCATTGTGATGAAATTGTCACATTTTTTAAAACCCGCAATTAGCTGCCCTTGCAAGGGACTTATTGATTTTCTCCCTATTCAAGGGACACAACATTGTCTTCCCTTGTTAAAGGGACATAACATTGTGTATCTGTTCAAGGGACATAACATTGTCTACCTTATCAAGAGACAGAATTGTTTACCTGTTCAAGGGATAAATTGTAGGTGATTAATTTATATTA…
c122919.graph_c0	GTTTCCAAACAACCAATCAGATACTGCAGCCAAAGCTCTGTTTCCAGACAGCATTTTGCAAGTTGTTTATGGAAAAAAACAAACCCTATTCCATTTCACATTTGAAGAAGTATACTGGTCTATAAAGTCAGCACAAAAATAAAATCAAAGGATGTTTCTAATGTGTCCCTACTCTCTTCCACACAAGCCTGCTGACTAAGGCTATACTGACAGATTCTTCCTGCAGGAGCCCTCCTTACAAAAAAATAAAAAAATGTAAACTCCAATATAACAAATCCAAATAACTTTTCAGCAGCTCAACAAAATAAATGATTTGTAAAACATCAGCAGAGGTGATATTAACACTTAAAATCTTGTGCGAGGGAGGTAACGGGGACATAAAAGTTCAAATTAGCTGCT…
c122943.graph_c0	GTCTCTCTTCTGCTGGGCAGGAGCCGAGATGAGCGTCTCCATTCTCTGTCAGCCGAACTCGGGCACAAGTTTCGTGAGAACCATGGAGTCCCGGCTGTGAGGCCGTCTGTGGTGGTGTATCAATAGCCTGTTTGAATCAGAGAACAGTTAAGTGGAAATGTCGACTACGCGTTGTTGGACAGTGTGATTTCTGTGTAGGTGTAGGAAGTTGGAGTCGTCAACAAAAGAAGTTGCGACACAGACGGCAATCAGTCCCAGCGCGCGGCGTTCTCTAGTTTAACTTCAGTGGGTGATTCAACTGCTTGAGTCATTCAGGTTTTAATTTGCGATAGAGGCAGTTGAGTTGCTCCTGGGATAATCTGAGCAATAAATCCATTCACTTAAAGGATAATTTATAGA…
c123094.graph_c0	GCGCCAAGAAGGTGATCTCTCCATCAAGCTGGTGAAAATATTAATATAAAAATCTACAACTTTTATTAGCCACTTTGTATTCATAAAACCACAGTTTCCGATCTCTCTGAAGCTATTGCTTCTGATCTTTATATCGTCAACTCTCACTAGTTCATCCAGCCATTGCACCATTGTGTAAACTGTAGGTTTATCATTGTTTACATCTAAATATGTATTAAATACTAGTATTAATAATTAATTTTTATTTTCATTAAGGGTGTAGAGTGAAACAAAGTCTATTAAGAACTCAAGAGTGAAGGGATATCATCAACTAACATGCCTGACCATTGTGCGGAAGTAGAAAGACTAACCATAAATCCTATAGCCATGACATTTTTCACCATTTTAAATGCATCTTAG…
c123137.graph_c0	GGCGGCGTCCATGAAATGCTGGAAATAAATAGACCTAACTACTCAACACTGTAGAGAGGCAGAAGGGGATTAGAGACGAGGCTGGAACCTGTAGTAGAGCTAGTTACAGGTTACAGAAAGAAATCAGCATTATTTTGACCCAGGAGTTCAGTTTTGCGGTACCTGATTGATTGTCCTTTGATATCTTCGGCATTCTTCAACAATGGTCATTGCGATAGGTTTTGAAGGCAGTGCTAACAAGCTTGGCATTGGAATTGTGAAGGATGGAGTTGTTCTGTCTAACCCAAGGCATACTTACATAACACCTCCTGGACAAGGATTTCTTCCAAAGGACACAGCCAAACATCACAGAGAATATGCACTGGCAGTTTTGAAAGAAGCCCTTGAGGAAGCAAATGT…
c123159.graph_c0	AGATGACTAACAAAATACATACTAAATAAAACCTTATGTTCCATGGTTTTGAAGGTACAGTATTTTAAACATGGGCATCAGTTTTGAAGCGACCTATAGGAGCATCTCATGTGCATGTCCAGCTTACTTGGGACTGTAGGTACTTGCAGAGGTAAAGAACTGTCTAGTTCAGGATTCTCTCCCAAGGAATTGTTTCCCACCCAAGGAATTGTTTCCCAAGGACCAGGCACAAGGACTTTAGTTTGTGAAGAATCATTTTATTGCACATGGATATCTCTAAGAGCTACAGTCTCCTGTCATAGATCACATAAGTAGAATTTCAACACAGAGCACCAATTTTGTAGCACAGACAAGAATTTAGGTTTGAGTGCATCATAATCTCACATCTGTTGTGAAGAG…
c123246.graph_c0	CCGCGTGCTGCATGTCCGCCTGAATATAGCTCACAGATTCCCGCGGTTGGCCCAGCGTGAGAGTGATCGCTTCATGTACCGGCCCAGGGAATGGTGGATTTCAGTTGTTTCAAGTGACTTATTACATGGTACTCAACCGACATGCGTTTGCTGCTTCAGTTGGTGGTATAAATACAGCACCATCACATCTAATGATTACATGCAGCGACAGCCTCTGAAGCAATATTTGCTATAAAGTGCAGAAGCACTGAACAAGAATACTGACTAAGTAAAATATCTCCTGAAACAACGATCATTTCGAAGATGGCTGCTTGCTTGCTCATATGACAATCAATTTACAACAGAAGACAGAAGTGCACACTGATTTGATTACACAAATTGAGCGCGGACTGTCAACTA…
c123389.graph_c0	TGTTTACCAGATAAAAATCCCACCTGAGCGGGATTAGAACCTGATACGGTTGCGATACAAGGACACGAGTCCTGAACACAATGCTGAGACCACAGGGCCGGACATTTACCAGGTATCACCTTTATAATATGCAAGAAATCTAGAAATATTTGTTGATTTAAGGTTCTTTTTACACACACTCACAAAAAAAACCAGAAAAGAAGAAAATGTCGACTTCTGTTTTTTAATAGTACAATTATAAAACAAAGATGTATTATCAATGTTTCTTATAATAGTATAACAACTAAACATAGAGATAATGCAGGCTTTTCATAGTTTGTTTTCTGTTTATTGATTGATTGTGTGTATGATGGCATGCAAGGTGTGTTTGTGTGTCTTCAAAAACTTCCAGGTTTTCTT…
c123407.graph_c1	AGAGAAACCATTCAAATGTGATGTATGTGGTTCTTGTTTTACACGGTTAGGTAACTTGAAGGTACACAAGAGGACACACACAGGAGAAAAACCGCACCAATGTAATATTTGTGGTTCTCATTTCAGGGAGTTATCAAAGTTAAAAACACACAAAAGGGTACACACAGGAGAGAAACCATACATATGTGATGTATGTGGTTCTCATTTTGCACGGTTAGGTAACTTAAAGGTGCACTCAAGAACACATGTAAGAGTGAAGTGCTATAAGTGTGATGATTGTGGCATTTGTTTTCAAAATATAAATCATATCACAAAACATATAAGAACACATTCCGGAGAAAATACTAAGTTGTAAGTTTAAAGATGAGATTTGATATATAGTTATCTCTTGAGAAGATC…
c123830.graph_c0	CTTGTGTACACTTGTACTGTCTCAGGAACATTGCAGAAGTGTCATGGAGACATTAACTATGTGGTTTAATCTTCAATATTTCTGATGTTAAATTAAATCAAAATATTTAAATCAAAAGGTTACTATTTATCACTGCTAATCTGAATCTCATGTGTCACCCCAAAAACTGTGTTTGTAAAAGGCATAGTGTGGGAATCATGTTCAATTATGACATCTCAAATCACAATTATCAACATTACCGGTACTAAGCAAGAATTTGGTAAGAATTTCAAGTGTTCACACTGAATCCCATTTTACAGTTCCATAATATGTAACAAACAGGCACTGTGTGACAAGTAGATTTCTATGTGGGGATTGTGCCATCTTCATTGTTGCTGAAATCAGCAGACATTTATCTCT…
c123845.graph_c0	TCTCTCTCTCTCTCTCTCTCCGTGTGTGTGTGTCTCTCTCCTTTTCTCTCTCTCCATCTCTCTCTCAGTCTCTCTCGCGCTTCCTTTCTTTCGCGCTGGCTCCCTCTCTCTGTCATTCTCTCACTCGCTTGCTTTATTCTGGGCTTGCTCTCCCTCTCTCTTTTGCCCTCTCTCTCTATCTCTCCAGTAAGTGTGTGTATGTGTGTGTGTATGCGTGTGTGTATATGTGTATGTGGGGGAGGGGGGGGGGAATTACCACGTGTAAAAAAAGTATGGAATTGAGACACTATGCTAATCATTACCTCAAACAAACTAATGAACACCTGTTAGTTACACATATCACAGACTATAATATAAACGTAACCTAATACTACTACACTGCTACACAACTGCATGTTC…
c123849.graph_c0	GCTACTGTTTCTTCTGAACTAGAAACTTCAGGTTTAGAGGGGGAAAAGATGATAACCAGCATCATGCACACGTGTGGAAAAAACTACATCCTGTTCAATGTTATCAGTCACACTCATGCAGGAGGCAGTCAGGATTTTGAACTCTGGATCTCCTTTTTGATCTGATCTTCCAACAAGAGCAGTGCCTGAGCTGCCAACTTCTGACATTCAGTGTCTGGGTCTTGTTCAATCACATCTTCAAGCCACAACTTTGTCTCTGTCACATCAGAATGCAAGTCTCCCAGCAAATTATGGCCAGGCACCACAAGGAAAATACTGGATGTAGCAATCAGTACCGCTTGCCGTACTGACGAATCAGGGTGCAAGCGAACTGGCCAGGTAAACTCCAGTAACGTACGG…
c123872.graph_c0	CAACCAATCAGATGTGGTACTTGGGTTCAGATGCTGCTTGAGATTATTTATCTGGCCACCTGTTACAATAACCAAACAACAAACCACGATTTAGGTGTGATACTTGTGTTGGGCCTCTACGTTAAATGATGCATTTCACTGGCCACATTTGGATTTGTGCGTCCACCTCTAGGTTAGACAATGTATCTCACTGACCAAGTACACGATAATCCAACAACCAATCACAATTTGCATATGGTACTTTGTGTTCAGTAGCTAGTTGGTTGAGAGATGATTTCACTGGCCAACAACACAATCACGCAACAACCAATCAACAATGTGCGTCCGACATATGCTCTGCCCAGTGCCAGATTCAGGCAAGGGCTTTCAGGGCCTCGACCAGCCGGGAGCCTCTAGAAG…
c123921.graph_c0	GAAGGACAAGAACAACATGAAGGTATCATTAATAGAATTCAACGCCAAAAATGCTCAGTTTAGGATTCTTCCTCGATACAAGGTGAAATCTGAAGGCGAAGTGGTACAGCTCTACGACCAAATTGTGTTTGAAAGTGAGAAATCGCCTGGACATTACTTCCACGCCAGTGAGCCATATCAGATTGACCATTATTCTTTTGGCTCTGAGCTGAACCTTGGTGTAGAGAGATCCAGTTTCACTTTGATAGGAAGCTACAGAGTCCGGCCAGAACAAGAAAGATTTGTTAGGGGTGGTTGTGTTGTGCGTCTGTTTCACAAGGAACTGGAAGCCTATCTTGTGGCAGAGGGTCTGTTTGATGAAGCTGTTATTGAAGATGTTCACTTCCGGATACGTGCAAT…
c123956.graph_c0	GACAGAGGAATGTGGAGAGCTGTTCTTAGTGGCCCATATGCTGATAAGGATGAGGGGCATGAGTGAGTCTCACTTGATCTCAAGCTTTTCGTTTCAGTTGCTTCATCATTTTATTTTGCCAAAAGTAGAAACCATGCTGCATCTTGTAGCGTCAGTTCGACAAGAACATTTACTGTACCTGTAGTATTTATGCAGAGAAGGAATGGGTTGATTACACACAAAGAGACACGTATCACTAATTTGCAAGTTTGAGACATATACAATATAAATATGTCTGCAGACCCGATAGAAAAGTATCTGGTTGTCTCATTTCCTGCTGTCGTCCGTACGATTGGCCAGGAAAACTGCAGCTTTACTTGCCGAATCTCTCAGACAGCGAGCTGAAGAAGTTGTTGATTG…
c124032.graph_c0	AGTGGGAGAGGGGGCTCATCCCTAAAAACATACTCATGCCACAAATTGAAGAAAGGCAAGCAAAGGGTAGACAGTGGTACAACTGGGAAGGTAATCAAGAGATGGGTCAACAACAGTCTGTCAAAGTGTGCAACCAAAGCAAGAGTCATAGTGTTGGGAGGTTGATTGCAATTAATCTTCATTGGGAATATGGCACCTGGTTGATTGAGTCAATTCATGGGCTCTTTTCATTGCACTTGAAATATATTCATTAGTACTCCAGTGTCCTCCTTTTTTTCAGACCACACTAAGAGAATCACAGCTCAGTACACGAACTTTAAGCACAGGCGAGGATCCCATTACGTGTAAATCAGAAACTCATGCTGTATATTGTCTTATGTGTGTTGGTTTTCAAATCTA…
c124283.graph_c0	AGTAGGTTGCCATTATTTTCTGAATGTGTCGGCGACAGCCATGCCGATGTAAGGAGTCAGAAAGCGATGTGTTATTGTTTTAAACTGGCCTGCCCGTGGATTTAACCTCTTACTTCGGCATGCGAGGGCCATGAAGCTGTGATGACTTTTCCTCTTAACCACAACCCCTTTTCTCGTAGTATAGAAAAATATCACCAACAAATTCACACATTACGTAGAATATTGTGAAATGTGAAGTAGCCTTATCGCCCGGGAGTGTTTGGCAAGATGCCTAATGGTGATAACGACGATATATTTAGTCAGTTCTGGCGAAATAGAGGCTCAGGTGCTTGCTGACCAGACAGAGTCTTGGTTCTAGGCACATCAGCGGGACATCAGAGACTGTCAGTAATACCAAGT…
c124299.graph_c3	GCCAGCATGTCTAAAGTTGGACAAAGTCTGACGGTATGTGTAATGTTGTGTCACATTGTGTCTTCACTGCAGCTGGGACATATATTAAAATGTAACTAGGCCATTGTTCACCACAGCACATACAGACTGGCTGTGATGAGGTCTGGTATTGGTTATGTTTCCTCCATGGAGTTTAGGTATTTCATTGTCAACACTCCAACCCAGTGCGCAGAGGGAGGCACAGAGACATAAACATGATTACAAGCGAATTGTGCCCAAAATTAAGTGTCATCATGACATAGCTCCTACCTGACCTCACTGAATAACAAGTCTGTTTTGCTATTGCTTAAGGGATCAGTTTTGAGAAGAGGTATCCATTTTATATACCTGCTAGCTCTGTCAAGGTGAAAGAGACCATAC…
c124319.graph_c0	GTTCCAAAAGCCAGCAGCAAGATGGCAGCTTCATGGCTAGGACGAAGTCCGTGGGCAAGGTTATGTGTGCTGGCCTCGGCGTCCACCAGCAGGACGAGCAAATTGAAGTTAAAATCATTAACCACAGGTAGGAGTCTTCAGCAATGTGGCTTAAGGATTTGGTGCCAAGGTCAAGCATCCAGGTGTTTTTCTACATCAGCAGAATCATCACACACAACTGCCAGGAACTCATCATCTGCACCAGCCTCACCAGGAGAATCACAACAACAGGTTTCCAAGGAAAGGCTTGTTCAGAGAGAGAGCTACATCCCCCTAACACGGCAGTCCCTGGTTCGCTACCTCATTGAAGATAAGGAGCTGTTGACTGAAGATGAGAGGAGGCTCTTCTCGGACTTTGTC…
c124437.graph_c0	TCTTAGAAAAGGTTACTTTTGTCATGGCAATCCTTGAAACCCTGCTGGAAATTAACAGGTAATTAAAAGGTCTTATGTCAGAAGTAATTTTTGGTAGTGTACTGTCTAGCATACTCTTCTGTCCACCAGATGGTCATGGGTCAATTTAACATTGAAACTAATTTGAAAAAAAAAATAAAATTGACTTTGGCTTTTGACAAGGTTGATCTGACCTAAATTAGCAATGAGGAGAATCATCCAGAGAAAGTTAAGGCTTCCTTTGATATTGACCACATCGTCGCTGAGTGGTGGTCTATAAAATTATGGTCACTAGCACATATGCTCGATACATCTTTTTTTCCCCCCTCCTATATCAGTATCTGCTATCAATATGAAGAGTAGAATAGAATCAACACTAGA…
c124458.graph_c0	GAGGTAGAAGAGCAACTGGAACTTTTGAAAACCAAAGATGGTTCTCGGCTTGCTTCAGAGGTTGACAATGAAACATTCAGTAATATGTCATGTAGCTATAAGGACTCTGATGAGCTAGACCGTGATCCGAATAATCTAGAAACAGATTCACTGCTAGTTCAACATACCAAGATTCTGACAGAATCTAAACAGGCTGCACAAATAGCCCACCATATCGCCAACAGCTGCCGCCAAACAGCTATGTCATCTGCCGTCAGTTCTAGCAGCAATGTTTATGACACGTCACGGCCAATGCTAAGCCGAAAACCTGATGGGGCTTCAAATCCAAATCTTCTAAAGGTGTTCTTAGAGGAAGACTCATTCAACAAAACTCAGTTCAACTGCCCACAAGGCACATCA…
c124803.graph_c0	GAGAGAGAGAGAGAGAGAGATGGGAAAAAATGAATATCTTCCACTCTTTGAAACAAGGGCATCAAGGGGAAGGCTTCTGTTCAAACTATACGTGCTTACAATATTTGTTGCTATTTGCATGATACTGGTGTATAGAGTGAGTTACTTGCCAGTTGAAGGAGCAGTAGAAATATGGAGTTGGATTGGAATGTTCTTTGCAGAGCTATGGTTCAGTTTTTACTGGTTTATCACTCAACTTGTTCGATGGAACCCCATTTATCGTTACACTTTCAAGGACAGGCTCTCCCAGAGGTACGAGAAGGATTTGCCAGGGGTAGACATATTTGTGTGCACTGCAGACCCAGAAATTGAGCCGCCAACTATGGTTATCAACACGGTCTTATCTATGATGGCCTACGA…
c124843.graph_c0	ATCTTTATTATTAGCTGGAAAAAAATAATGTTCTGCACTACTTTCTGACCTCCCCTCATATGAGACACACCTGTAGCAACCTTCGGAAATAACACATTAAAAAATAATACATTAGAACATAGTTGTTAGGGCTGCAGTTCGCATTCAATCACTTCATTTTATAACTGAAAAAATGAGATAAAATTAAAAGTTGCTAAATAAAAGAATGAAGAAGAATTTTCCCCATTGGGAATCTGCTCTAGAATCCTCTAGAACAGTTGGAGTTGAAACTACCCGCTGTCTACACGGACACTCTAGTCAGCTCCTCAGGCATAACTTCAGGCATCCTTAAGTTTGGCTTTCCTCGGAGATAAAGATTACAGTTAATGTTATTGGAAGGAAGGAGCGTGGTGGAGAACG…
c124861.graph_c0	ATCAGGTCGCCTGTAGTCACCTACCGTGGACTCACGTAACTCTGTGGAAATATCGCCATCACCATGTGCCATGCACGCCTGCTCTCGGCATCCTTTCGCATTCAGCTTATCTCCCGCTGTCGTATGTAGGCGTTTCAGTATAAGCCTTGTACAGAGCAAGTGTCTGCAGGAAGTTGGCGCGTCTTTGTTGACTGTGGACGTTACACTATTCAATTCACTCTGCGCGTGTGTTGGTGTTTTCTGTCGGTGGACAAGCAGGAGACCTTGGCCAAACTGGGCATTCAACACAAGTCTTCCTTGCAGGGAGTGGACAGCGCAGATTGTGGTCGCTGCCTGACTTCAGCGAGCCCATGCACTACATGTGACCTGGCTGAGGATTATCGGGCCGGCGTCTCTAGT…
c124864.graph_c0	AATTGTCCATGACTCACTTCCGTAAAGCAGGATTGGCTCAGTATAATTCTTAAGAACTTTTTCCCTCACCTCTATTGATAATTATTCAATTTCATGATTTTCATCCTCAGTTTGGCTCCTTCTAAACATCTCCCAGTTTGGCGTAAGAAGACATGTATCCCCTACCCTCACCTCACTACGCCTCTGAGGCAGCCTGCATGATACTGACAACATTACCCAACCGAGTGCTGATATGTCTATAAAAGTATGATTTTTAGAACCATGTACACAATAAACCTAAGATGCTGAAAGGGTCCTTTACTACTTTTTGCATCACATCTGCAATGAAACAAACTATTAAAAAAACAAATTGAATCAAAGGGACACTCTACGCCAAACAGGTCACATGGATTCATTTGA…
c124958.graph_c0	GTCAAGGTCGGGGAGATCGCCTGCTACACGGACGGGGACGGGCTGGCGGCTGGAGCATCTGTCCCAGGACTCGGACACCGTCGTTGGCTGGACACTTTCTTGGCTGGACACATCCTTGGCTGACTGGACACATCCTTGGCTGACTGGACACATCCTTGGCTGACTGGACACCATGGGCGCCCGCTCGTCCATGCTGCAGGAGGAGGAGATCTCGGAGATACACAAGGAGACTGGCTTTTCCAGCAACCAGATCGTCCGTCTGTACAGCAGGTTCACTAACCTGGATAAAAGTGATCAAGGTTTCCTCAGACGAGCAGACTTCCTGCGGATCCCTGAACTGGCCATCAATCCCTTGGGAGATCGTATAGTTCATGCATTTTTTTCAAGAGAGTGGTGGCG…
c124978.graph_c0	GCCCAAGTTCATGGTCTGTCTACTGAACAGTTCCATGGTGATGCTGCTGAGGAACAGTGGGATACTGTTGTGCTTCTGCAGGTAGGTCTCCATCGCATCTTGCACAGTCATGGAAAAGTCCGTCTGAAGCATCTGTATCTCACCCTGGGAGTTTTGCTGAAAGAGGAAGTAGTCACGTGAACTTTCAGCATACATGCTGATGAGCTTGTACTGGTTGGAGCACTGAATGTCGATTCTGTAGCCAGTCAGCTGGTAGCAGACCTCGCGGAATTCTTGACTCGTTTTCTTGAAGACTTCCATCAGCCGTTTGTTCCTCATTTCTTCCCGGTGTAGCTGGTTCCTCAACTCTTCCACTTCCTTACTGGGAGACGGCTGCTGCAGCTTCTCCTGAACCTGCAA…
c125161.graph_c0	GATCTAAATTCTAAAGTTCCGACTGTCGTGCTGGCCAACAGCGGTGTAAACAGGAAATGGTTCCTTGGACTGACCACTATGACATCATAGAGTTTTTTGTCGACAGTTTTCAGGACACTGTAGCTGCTCCAACCTGTGCCCATTATGACCAGCTTCTGTCGTTGCTTGCTAGATTTGCCATTCTCATTAGAAACACTAGACTGTGTGGAGAGTTTTAGTTCCCGCCTGCTGCACAAAAGTACAGCCCCTCTGACCAACACTGGCGGTCTGTTCTTACACAACATGGCTCGTATACTTGTCATCTCTGTAGCTCTTTCTTACTTTACAACACACAAACTGCTTCTGTATCTTTCACTTTTCTTTTGCTCTCTGGGGCGTTTGGATTTTCCCCCTTGTAAA…
c125213.graph_c0	TTTGGTCATTACTACAGCAGTATCAGGAAAATGGTGACTATATGGGTCAAAGCCGAACCATTCAGCTATGGGACGATTCCAGTTGCACCACATCCAAGGTTGAATAGCACAAATATCCGAAAGATAGTCATCTATTCCAAAAACAAAGGAAGTGCTGGGTTTCCAAGACTAAGTTATTCAATTTGGCAACATATTGCCTGTAACAAACTACATTTGTCAGAGGATCTAGCATGGATGTATTTCCGCACCTGCCAGTTCTTCACTGAAAACCTTTCCCCTGCAGAGTCCATTGAAAAGGATCAACAGCTTGCTATGACCAAAGACCAGAGTGAAAGAAGTAAGGTAATGAACCAGGAGTCGGTAAACCTATACAAGTTTGTGCTGTTTCTCAGCTTGCAG…
c125257.graph_c0	GTGCTGGTTCAGCTGTGCTACACGCACGAGTGGAAAGTGTACAAGCAGACTTCCCATTTTGATAACTGCACAAGGAGAACATTTGAAGTGCACGCAGAGAAACACAATGTGCAGTGTTGAAGATGATGGTGAAATCCGGCCTGTGAAGGATGATTCTAGTCAGAGCTTTCAAGGGAGGAAATGTATCAAGTGTGATCAACCAGGAGTCTTGGTCACCAGAATCCATGACTGCTTCTGCCGATCATGCTTTCAGGTGTATGTGATTCATAAGTTCCGGGCAGCTATTGGCAAGTCCAAGTTGATTCGAGAGGGAGAACATGTTCTGCTGGCATTTTCAGGGGGAGCTAATTCAGCCGCCTTACTTCACTTGATACAAGATGGTTTAAGTGAGAGAGCTCA…
c125379.graph_c0	GGAGAATCTGAACACAGGGCATAAACTCCATAGCACTGATGAAGAACTGAATGTGTATACATTAGACTAACACATGCTATAAATATTATTTTTTTCATGGGTACCTTTTTCTTGTTTGGACTGAGCTGTGGCCTACTCTTTTGAATTTCCAACTGCCCTTAGGATTTTTAATGTGTGCATTAAGCATACAGGCCATCCAAGTTTTTCACCCTTGTCAGAGAAACCTAGACTTCTGATCTACTGCACCAAGATCAGTGAGGTGTAGCCCATCATTTCTCTGATTTTGTTTTTAAAAAAACAGTCAAGGTGTTTCACAGTAAACCAACCTGTTTATATTTGGAACCATATTTAACTGTCCATTAACTCAACTTGTTTTTTCACAATGACCAACAATTTCTA…
c125470.graph_c0	GTTCTAAGCTTGTGCTATGTGGTTCAATTTATCACGGTTACGAATAAGCATTACTAATCTCTGTTTACTTCTAGATATGTTAACACGCCACGCTGAAAGGCGGGTACATTACTGTGTTTGTATTAACCACAGTTGTTCAAGCTGCTCGAACAGTTCCAACAAGGCGGCTCCCCAGCGTCGAGTCGGACAGTCTCAGAAATGAGCGCAGAAAACATGGCGGACGACGTGGAAAACTCAAATGGGATTGTAAATACTATGGAAGATAAAGCCGAGGATGTGTTTCTTAACGGAGATAATAATGTGTGTGAAGAAGAAGAAAACGAGGAGGATGACGACGATGAAGACGAATATGGAGTATGCAAGTCGGATACAAATCTACCAGACCAAGTTCTACCGCGG…
c125560.graph_c0	AAGCTGGAAGTGTCTGCAATATCCATTAGGACATGCAACAATTTTTTTTAAATCTGAGTATTCAGCATTTTCCTGGCCAAGATTGCGACATAACACACCTAGCTTCTCGTACGGCTATTTACAAACACAACATATTTCACATGTTATGCTGCGTGAAATATATACTATTGATTTTTTAATCCCTATTGAGACAGGGATATTTTAAAAACTGACCTCAGCACCTAGATGGACCCAGACTCAAATGTGTACGAGGAAATGTTCTGTAAAGTAAAGGTGGTTGGAATGATACTGGCATCATTACCTATCAAGTGCGGATATGTCTATACATATGAGCTAGCACCATATATCCAATATACTTCAAGATGTGGAAGAGAGTCTTTTAGTTGTTATGCTATTGAT…
c125656.graph_c0	CAGCGAAGAGAATAATGTTAACTTTTACCATGATGAAAACAATGTTGAATACTACGGTGATGAGAATGTTAACTTCTGCAATAATGAGAATAATGTTAACTACCACAATGATGATGAGAATAATGTTAACTTCTGCAATAATGAGAATAATGTTAACTACCACAATGATGATGAGAATAATGTTAACTTCTGCAATAATGAGAATAATGTTAACTACCACAATGATGATGAAAATAATGTTAACCTCTACAATGATGAGGTGAAGACAATTGTGTATGGTAACTATTCAGCAAGGTATCAAACACATGAATTTAACAATTCCAAGATGACTACACTGATGAGAATAATGTTAACTTTTACAACAATGATCATAAAGTTGAACTCTACAACAATGAGAAT…
c125718.graph_c0	GACATGATAACCAACGCCACATGGAATAAACTGTAGGAAGGAATCAGAATTAGTATGGATAAACTATCATATCATCTTTCACACATCACTGCCTCGAACTGAGTCATAAAATAGTGAACTATAAGTCACAAGCTGCTTGCCTGAAGTATATACACTAGAATCTTCAGTTTTCATGTGATAAGTTTTATCTACTGGTAGCAGATGTGATGCATTGCTGCTACTACTGAAATTCCTTTCATACAAAGGTAATACTCTTGTATGCTGTGTAACACCTGCCTGCCCACTATTTTTCAGTGAATCTGATTGCTGATGTTCAGTGTATGAATTTTTATTTGTACTGTTCTGAAATTGGCACATATTCTGAATTTGAAAATTTGTTTTTGGAATACACATCTGAAA…
c125741.graph_c0	AAATAATCTCAAATGCCCACTTTACTAGGCTAGGCTGAACTCAGAACCACACTCATTAGGAAAAATAAAAAACAGGACTGGCAGTGCCAGCAATTGCACTAACAACTATGCTACTAACACCATTATTAAGGAAATAAATGTGTTAATCAATAAGTGGGTAAATAATAAAAATATGTAAATAAGGAATACAGAAATAAAGAATTGACTGAATTGCACGGAAAATGAATAAGTGTCTGGTAGGACATGGTCTAGAAGCTGCAACACTGATGCTAGTGAAAGGCTAACACCAACAAATGAAGAACTCATGAATGATGATGCAATAACAAGTCTAGGACTGCTGGAGATTGATTTCAAGATGTGGTACTGGGTGGAAAGATTGGGTACGAGGATGTAACAGAT…
c125787.graph_c0	ACGGTAGGCACAGTTTGACATTTGTTGCACTTCACAAATATTATAGATAACCTTTCAACGCTGTGTTTATATAAGGTCTGAAGTGCATGCCATACTTTGCAGAGCGATAACTGCAGTCAGCCCGAGGCAGAACAAACTTTATTTAAAGCACAAGATCTAACCATGCCTTGTGTGCTCCAGGTTTTGGTGACCCTTGTTTGTGTCTTCACATTTGCAAGCTGTGTCCAACCCTTGGGTAACTACACTTTGTGGGATGAGAATTCTGCTCAACAGACTTTTGAGCACCAGAGCTCCAGTCAGCAGACGTCTAGACATCAGACTTTACACTTTGAGACATTTCAGCATAAGAGTTTTGAAAATGTCTTTTGGTATCATTTTTTAAAACACAAGACTTTAGGC…
c125934.graph_c0	CAAAGGTCACCATGGCGGCTAAGACATTCAAGCCAGTCTGTAAATCTGCAGCCTGGACCGAGCTGGCTGTGGTCGTCCCGTCTACCAGGATGATTTAACCACAACCTTCAGGCACCCGGGAGAAACATGCCAGACTGAGGCCCATATCTTTGCTGCAGTTATTTGTTTTAAAATATTCACAGCCGACGCTATGACTTCGGTCACTCGTCCATTCCGAATTGAATGAATAACTAATATAACTTAACTTATTCACAGCCGATCTGAACTCGCTGTTTGCTTCGGTGGCAGAAAGGACGCCCGCATGTTTCTCAGAGATCGTTGCTAGTAGCGGACATTTTTTGGTTGGTCATCTTCAGAATGTCTTGGCTCGGGTTATTGCCGATCTCCATGGTTCTCCTG…
c126072.graph_c0	GTGTGTGTGTTGTGTGTGTGTGCGAGTGTGTGTGAGTGTGAGCGTGTGACTGTGTGTATTTACGGCCGTTCTTCTGCATCTGAGTCTATATTTAATCTGACTTCAGTCATATGTTATGTCTCTCGTGTGTTTGTAGACTTAAGCCATTCTCCAGTTTAATTATTGCGATGAACTATATTGTTAAAATAGTAAAAACGTCAGGAGTGCAGCAGTAGCTAACCCTCCCAGAATTATTGTATAGATGGCCAAGAGACACGTGTGAGTGTCACACTTGGAGCTCTTCTCTTCTCGAGATGTTTGGATGTCAGCAGAGCTCACTGATTTGCCTTTATAACTCAGGATTTCAAACACAATATGCCACAATAGCTGAACGACAACCCATGCGGACAGAACAGCCGT…
c126074.graph_c0	ATTGAGTCCTGCTATAGCACCAGCGTCTTTGGTGGCTTGTCTCTGGGAGTCGTTGAAGTAAGCGGGCACTGTGATAACGGCATCTGTGACTTTCTGTCCTAAATATGCCTCTGCTGTTTCTCTCATTTTCACCAGAACCATTGAGCTGATCTCCTCGGGAGAGAACAACTTCTGCTCTCCCTTGTACTCTGCTTGGATTTTTGGTTTCCCAGACACATCCACCACTTTGAATGGCCAGTGTTTCATGTCGCTCTGAACTGTTTTGTCGCCGAACTTGCGTCCAATCAACCGTTTGGCATCAAAGATGGTGTTGCTG
c126079.graph_c0	AGCAGCAGCAGCAGCAACAGCAGCTCTACTGGTGCACAGAAACGTGCCAGCAGCGGCAAGCAAGGCAGAACAGACAGACAAGCAAAAACAATGAATGACTCACTGATCATGATGAAAGAAGAGCAGCTGAATGTTTCATCTAAGCATTCTCAAAGTAATCCTTATCAGTCGAAGCCCCAGAAGAAAAATAATGCACATGCTACAGCAGCTTTGGAGAATTCATTATTTTCACACTTGGAAAGATCTGAGTCTTCACCACCATTCTCAGAGAACAGTAGTGCTGATATGTCACCAGCATCGTCCTCTTCGTCAGTCAGTACAATAACTGCTCCTCTGAAATCCAGCACTGATGGTAACATTAAGAAAATTAAGGATAAGAAAAAGCAAAGGCCAAACAAG…
c126154.graph_c0	GGAGGAGCCAAGGGGAAGAGAACACGGACATAGTACTACTAGTTAGTCTACAGAAGAGGATGGTTTACTAGCAACAGCATTTGCTGAATCTTCGTTCCCGTTGTTGCTGTCCTGGTTACGAGGACTCAGGAGTGTTCTGTAAAATGACAGAGTTCAGAATTACTAATCATACTTAACTAACGACAAGGCAAAGATGGATACAAGAATTGCTTCTGTGTACCTGGATCTTGCCAGCAAAGGACAGATTGTTAACCTACAGGAGCTGGTTGGTAGTGATGGTTGCATTGATTCCTGTGATATTGCGGGAAAATCTGCACTGTGGCTGGCCATAGAGCGAGGGAATTCAGTAGCTGTGGAGATCCTGCTGAAAGCTGGTGCCCTGGTGAATAAAACCTACCA…
c126186.graph_c0	GGGATCAAGCAAGCAAGCAATACACTGACCGACATAATATACCAACCTGCATACTATACTGCCCGGCATACTACATTGTCCAGCCTAACATATTGCCCAACCTAATATATTGAACGGCCTAATATATTTCCCATCTTAATATATTGAACGGCCTAACATATTGATTGACCAGCATAATATATTGCCTGCACATTTTGCTTAATCTTATCAGGTGCTTACTATAGAATCTAATGTGATGATGAAACACATAGATTAATCTTTTGTCAGAAAAACAACATGTCTTCTTTGTTCAAACACAAATAGCTAACAAGAAAATAATCTTGTCAAAAGAAATACAAATAACAATACACTGAAAGTGTCTATATGGTTATCTCATGTGCAGCCTCAAACAGGATCTCT…
c126217.graph_c0	GACAGGCAGGCAGACAGGCAGGCACACAGTCAGACAGACAGACAGATAGACAGAAAGAAGCAGAGAGAGAGGGGGGAAGAGAAAGAGATAGGGAGAACGGCAGAGCAAGAAAATGACAGAGTAAAAGTTAGACGAGCCTGCATGCTAATTTCTCAACCCATTAAAAATAAAGTTTGTTATTCTCCAAACTCACAAACCAGCGGGGTTTGTGACATCTGCAGGAGAGAGAGAAATGGGGAAGTAACAAGGGTTTGGCTAATAAAAATCATATATATCCCCTTTAAAACGAATCTGTCGCAGGTTGGTTGCTGTTTCTTCCACATTATTGAGGTACTTTATTGTCAAAAGACTCCACATGATGCCCTGAGGAAGACTATGACATTGAAAACAATACATTTT…
c126248.graph_c0	CGGCGATCAGACAGAGATGGGGCTTGAAAACGAAACTTGGCCAACACAGTTCGAGCTGATCTCACAGTAAACACACACTTCTCATGATTTTATGCAAACTTCATGAGTAACTGTCACATTAAAAATAAAATAAAAACAAAAGAAATCTATATTAGTATAGTATACGTGCTGACTGGAACACAGAATGCAACATATATCACATTGTTTGATTGGAAACATCCTGTTGTTTAACAGCAGTTTTAATTTCTAAGTGGTACACTGGTAGTTTTACCAGGAAAGGAGCAATTTTAATCTTTTATTTTAACTAGATTTTAAGGATTTTTTTTTAACCAGAAGAAAGAAATCCATTTTAAATTGTTGTACAAAGACTATATACAAGTCTTTCTATATCACTCACAT…
c126267.graph_c0	TAGTTCAGAGTCACTGTTCAACATATGATGAGGTGCTAGTTCAGTCACTGTTCAATGCATAATGAACTGCTTGGTTGGGGTCACAGTTCGGTATATGAAAACCATCTTAATTGTGTCCGATTCAATGTGTGGCAAATTGTCTGTCATTGACTTGTCAATACTGGTGAATGTTGGTGTCAGGAACTCCCAAATCTGTCAGATATGTGGCCATATCCTTGTTGAAGGACCGTGTTCCACAGACAAGAACCAGAGTTGTAGAAACATCCGTGCCGGCCAGCTCCCGATGGACGATGGACTTGTCTACATGGCCAAGCTGGACATCTTCTCCTCTCTTGTAGCTGTATGTAGGCAGAATGGGTTCCTGGCTAAGGACGTAGAGACAGGAGAAATTCCAAAAGC…
c126320.graph_c1	CGGAAACCCGCAATGGTGTTCCAGAACCGTCCTGCTTGCTAACCACCGCCTCTTTATCCACTGAAAAATACATGAAAATAGCACCAGCTCAAGGATGAAGATTATCTACTTATTGAGCCTCTGCATTCTCATTGCATCAGCATTTTCATTAACCGTGGCTGATGATTTTGAAGATGATGATGATGATGAAGGAGTAGTTGAGGATGCGGTTGAGGACGAGGAATTAAAAGAACCAGTGGTTATAAAAGAAAGACCTCTGTATCAAAAGCCAGTGCCCAGTGGATCTACTCACTTCTTTGAGCCGTTTGACTCGAGAGCAGATTTTCTCAAGAGGTGGGTTCTGTCACAAGCCAAAAAAGATGGCGCAGAGGAAAACCTGGCCAAATATGACGGCAAATG…
c126467.graph_c0	GAGGAATGTAGGCCTGAAGGCCGTCTTATACCATGTGCTGGTAAAGAAAAGAGGTTTTGCTGTTCAATCTAAAAGAAAAACAGATATGGGAAATGAAAGTGTGTTTGGCTATAGAACTGAGCCAAGAAATCTTAATACTGATGAGATTGACACAAAGGCACATCAGTATGGCTGTAATAATTGTGTTGGCTTTAGAAGAAAACGAGATACTGACAGGTTTGTTAAAACGACGCAAGATTATACATCGGAAATTACGAGTGGCGTCAGCGAATCAGCAAAAAATTTAACTACACTATCACCACAAGAAGAAACGAAATCAACTGTGAGGGAATTTTCTACGGCTTCAACTGTGGACACAAATCAAGGAAGTGACACGACTAAAGAGGCAACAGATGAGGA…
c126468.graph_c0	GTATACTGTTACCGCAGATTCATAGTTATGTTTATAGAGTGAAATGAAATCTCTAGTGACAACAATGATATGCATATTTTTACCACAGATTCATAGTTGAAAATAAAATAGATTCAAAGTAAAAATTTATGGCAGCAATGACTTTTATCATATTACCACAGATTTATAGACATATCTATAGCCTTAAATAAAAATCTATAAAGCAATCACTTGTATATTAGTAACACAGATTTATAGTTATTGGAATGTTTTATTCTTGATACATGGCTGTAGAAGCTTGGAAGTTGTAGTTGTGTGGTCTGTGCTCTATCGCTCACTCATGTTTGATGGGAATCAATCTGTTTGCCTCTGCGATGGCCAGCGGGGCCTCAATTGTCAGCACACCATCCCTGCTCAGCT…
c126582.graph_c0	GGAAATAAATTCATGGGTATTGATGAGCACTCATAGAAGTGCTGAACAGAAATAGAGTTTAGAGAACACGCTAGGCAATATAAAACATAAAAGCTGAAGTGCCCACATGTGAATGTGAATCAGCCATCTTCAGATGGCAGCTTGGCCTTGCTCTAGGAAGAAGTGTACTTCGATGACTGGCCAACTAGTCACCCCAGAAATGTGTCTTCATTATCCAGGTCTCAATATATTAGTTTTTGGCTTGTAGATTCAGCAATAGTAAGCTTTTTAAATGGCTGTAGTCACTCATACATTAGTCTTTGGCTTGTAGATTCAGCTATTGTAAACCTTTTCTTTGCTGCAGTCATTGATATATTAGTCTTTGCTTGTAGATTCAGCAATTGTTAGCTTTCTTTATAG…
c126588.graph_c0	AATCACCCTGTAGTATTCCCTGGGTAAAATGTTGCTGAACCTATTCTTGGCCACGTTGGCCACAGTCAGACTGTTCTCGTAGACCGTGTAGACGTCATCCTGGGACGCTCCGTTGTTTACTTCCTGCTGGTCATCTCCGCTACAGATCTTGGAGACCGCTTGAAATTCTTTGTCCAGGTTTGTGTTGCCAAACTCTGACGGCAGTGAGAGTGTTTGAATTCTGTTGTGGACGTCACTGGCACTGACCGTTGTGCCCAGGCATAGAATGGCCACCTGCGCCGATTTGTGGAGGAACTCGTACTGCTCCGCTGTCTGCACCATGTTCACTCTGTTTTGCCGCAACATCTTCACGGTGGTGAACACGTCCACGTAGCCGGTGTCTTCAGCTTGTCTCATCAG…
c126628.graph_c0	CGCAGTTTTCATTGGAGCAATGTGTGCTCTATGTAGCGGGATTTGCCAGTGTGGATGTTGCCTGTGAACAGTTTCAACTCTTGAGATTTGGGACCCTTGACCAATAGTGACGTGTCGGCTATATGTATTGTCATCCAGATTTTCAACATCCAATATCCAAGAATTCCCGCGTGGTGTGTATGTACGACTAGATTACCCGCTTCTGGTAACAGCCACGTCTGGCTTCCGCCTGCAGCTAGCCTGTCATCACCACCCATTTGCCATGTCCAGAGCAGGGGATTTTATTGTGCGAGCCTGCAGTAGTCTTCATGACATCCCTGCAGCCTTTCTGTGCGTGTTTTTATTTTTACTGCAGACAGCTGTCATGGACTACTATTTAATAGAAAATATTTCTTTGAA…
c126835.graph_c0	CTGACATCATCCCATTGCAGTTGTCTTTGAGCGAGGTCACTGGTTCTGGGAGGTCTTCAGGGGCACTAACTGTTTAATCACCACCATGAATAAGGTGTTATTTCTAAGGAGAATTTTGATAATACAAATGGCAGTTTATCTGACAGAAGGACGCAGCCGTGACGTCTGTGGCACGACGGACAGAACGCTACATCCGGACCCTGAAAACTGTAACAAATTTTACAGCTGCGTTTTCAAGATTGCTTACTACCATTTTTGTCCATTGGGCCTCGTCTTCAACGCTAAATTCAGTGTTTGTGACTGGCCTTGGAATGTCGACTGTCGCCGTATGTCAGAACTTACAGCTCGAGCCACGGAGAAAACACCTACCACCACGTATACTACAACAACAACATCAAC…
c126860.graph_c0	CTGAAGCTTTGTACATGATATTGGGATATACTATGAGTATACTGACGAGATACAGTGAAATATGTCATGCAATAAATTGTGCAATTTGTCATTTGTGCCTGCTTTATTTAAAGCCAAAAAAAAGGAAAACAATGCTTTAATTTATCACCTTTGATAAAAAATGAACATACAGGAAACAAAGAAGTTTTACTGAACAGATACCTGATGTTTACCTGGCATGTTATTTTAAATAATTTATGGAAGGAAGAAATGTTGTAAAAATTAATACAAATCACATGCAGCTAAAATGTGTTAAGAACCATGAAAAGACAATCCTACCAATTTAATTCTTTTGCCAAAACTGCAGTCTTCTTTACAAATCTGGTGTACTTATGAGTAATACGTACAATATCCAACATT…
c126900.graph_c0	GCAAAAAAGAACAGTTGAATACAGAGATCCTTGAAAGACTGGAATGAAAAGCTGATAAATGAAATGGACAAGTGAAATATCTGGGCCACATTAAAAGATTTAACTCATATAAAACCACACTGGAGGGGAAAATTAGGTAGTGATACAAGTGGGATAGCCGAACAGCAGACAGAGAGTGTACAGCCAGGGCAAAAGATAGTACTGCATATTCATTGCAGCCAACCTTCACAGTGGAATGGCATCTGATTTACTGAAGCACACTGATCATTAGCAATGCTGATTAGTTCAATACAGCAGCAGTTTTTGTGTGTGTTCCTGCCAACCTTCTAAAAGCATGTTAATTAACCAAAATGAACTCTCACTGATGGAACAATTTCTCATTTTAAGAATGTTTTACTA…
c126924.graph_c0	CGAGTTGAAAGTTCACAGCATGCATATTTATTTGGCTTCTTGGCGTTTCATGAGAATATTCCATTACAAATCTAATGTATTAATATTCCTTTATAAATCTAACGCATTCTCATGGAGTTCATTAAGTTTAAATTCAGTCTCTTCTACACACGCAAGCTGCTAACAGCTTGGTCATAGACACCTCATTGGCAGACAAGAAAACCTTGACTTTAGACTGTTGCTCCCATTTATAGCCAGGAAAACCTTGACCTTTAACATCTGGTTCCATTGGTTTATATTACAAACGTGACCTTCGAATAGCCTTGACCTTAGAATGTGTCCTGATTGGTGTCAGTTCAAGACCTTGACCTTAGATTATTTAATAAAATTCTTCTAAGACCTGGACCATAGACGGTGTCT…
c127096.graph_c0	GTTTCATCAGCAGATGTGGAGACCGGGCACGTTTTGCTTTTCCTGAGTCGATCTGTTCGTCTGTTTTATTTTACACAGAGCAATTGGCCGTTGTGTGCTGAAAACTACACACAAGCATGCCTACGATTTCAGTGAAGCGAGATGAGCTGTTTGAAGCTATAGGACGAAAATATACTGACGAAGAATTCGATGAGCTGTGCTTTAAGTATGGCCTTGAACTGGATGAAGTGACTTCGGAAAAGGAGCAGATTGAAAGGGAGAAGGGTGTTGGCAAAGCTGTAGGCGCATCAGAAGCGATAGAGTACAAGATTGAAATACCAGCCAATAGGTATGACCTCCTGTGTATTGAAGGTCTTGTCAGGGGTTTGCGGATATTCTTGGAAAAAGAGAAGGCCCCTC…
c127147.graph_c1	CAGGAAGTATAATCTTGATTGTTCAGAAAACTTGCAGGTCCTGTTTGAACAGGTTACAGCACAAAAATGCAATAGCACACAAATCACTTTCCTTGATGCGTTTAAACTGCTTTTAGCACTGAACTATTTCACCAATGTTACAATAACACTGTGTTTAACAGTTAGTTGTTCGTATTATTTATAACACACAATTTCTGGAGTCGAGAGTTGGATTTTGTTTGAGAAATTTGCTGTATTGCAATTGGAATCGGGCGTGTGAGTTCAATGATCTCCTAGGAGTTACAACTTCTGGCTCTTCTTCCAAAGTCTTTCTTGGAGACTTCCCTGACTCTCCGATGGTTGGTAGATCAGAGAGTTGGGAAAGTAATGCCGTTTACATGGTGTCTTCAGCTTCTGTCA…
c127332.graph_c0	TACTGGTGTTTAAAACTACAATGAGTTAATCCTACCTCAAATCATTAATCCTTGGAATGCAAACAATAAAAACTGAAAATCAAATACATTCTATGTTGCAATGTCAACTCATTTAACAACGACTATAAATACTGATACATTATCCTGAATAAAGGAATAAATAGTGCGTTAACAGAAAATGCTAAAATAATGATTGGTTTCATATAAAGAAATTATTTGATGAGCTGGCTATGCTGTAACAAATTGATGAGCTGATGATGTGATGAGAAATGATCAGATGGCGATTTATAAGAGATGATCTGGTAATGTCAGGAGAAACTGATGAACTAGTAATATAGTCAGAAACTGATGAGCTGGTTATATGGTGAGAAATTGATGTTCCGGTTATACGAGCTGGTT…
c127343.graph_c1	CAGTTCCTACATTTTAACTCATTTGCTTCTGCAACTTCTCAGATACTATAGAATTGATTTTTTAAGCTGCTTCTGACGGAAGTGTGGATCATTGAAGATACCATGTGTGTGTGACAGCAAGGGTTAAGTATTATTGCTGATATAAATCGGTTCTGATCTGTCAATGGAGCGCTCCAATCAAGTGACTCCTGTTGTTTACATTCTCTGTTTACGAAATCTCTTATTTTCACTTGGATAGTTAGTTCATTGTTGGATGCCGTGAAACAATGACCGATGTGGACTCGAACTCTGACCTTCTGGATGGAGACTCGGACTCGCCCCAGCAGGGACCCAAACGAAGAACCTTTAAAAGATTCAGCAGAAGATCCAGACCGGGCTCCACCCATGAGCCAACAGACA…
c127346.graph_c0	AAAGTTTGTTCGTTCCTTCCTTCCTTCCTTGTCAAGTCTGTTAGATTTTTTTTTTATTTTCAGGTACACCACAATGCGAACTATGGCATTATTTGAATATGGCTTGTAACTGTTGGTAACTGCTCATACTGGTTTCTTTAACAGATATAAACTATATGTTGCCGGTAAATTTACAGGTGATTTTCAAGTTCAAGCTAATTCGTTGCTTGCCTGTTTTAACTTGTCGAGACAGTTTTAGGCTTTGTAAAGCGAAAACCAAAAGTCAATGAAAACTGTAATAAAAGTAATATGTATAGTCAAAGCGGCAAATATCCTTTACTGACGCCTTCCGAGGTCTTGACCATCATTGGGATAGAATTTTGGTTCACCAGAATCCACAACGTAGTAGTTGTCCGAACC…
c127554.graph_c0	GTTTAAGTTTCTTAACTGACAGGACATAGGTTAGCAAGTATTACGATTACAGTGACCAACAAAGATCTCGCACACCGCACCAATGGCAACCCTAGTAAATGTGCATGGGAGCCACCAACCCGAGCCAGCCTTTTCCAGTGTGCTGGACTTGTACTTTGAATGCAGCAACTTGAAAGACAGAGACATATTGTCCAAGTCCGACCCGTGCGTGGTTCTATACATGACCGACAGATGCGGTCATCTCCTGGAGGTCGGTAAAACAGAGGTGGTATCCAACACACTGAACCCCTCCTTCGCCACGCCCATCAGGGTCAAGTACAGCTTCGAAGACATACAACAAGTGCTCATCAAAGTCTTTGACGTGGACAATCCTTCGGGCCTCCCCAGGGACGAAAACGT…
c127702.graph_c0	GAAGAAGAAAAAGAAGAAGAAGAATAAGGAAGGAAATGCATCACAAAATGAGAGTACAGACAGCACACCAACTACAACCCCAAAGCCTGAATCCCAAACTCCCAAAAAACGGGTAGTCGCTGGTGGCACAGTTGTTGAAGATCTGAAAGTGGGTCATGGGCCAGAAGCAAAACCAGGCAAAATGGCATCGGTGTATTATGTTGGGACTTTGGCAAAGACAAGCAAGAGATTTGATTCCTGTACAGAAGGCAAGCCTTTTAGATTCAGGCTCAACCAAGGAGAGGTGATCAAGGGTTGGGACAATGGTGTTCTTGGAATGAAAGTTGGCGGGAAACGCAGAATTACAGTGCCAGCAAATCAGGGATATGGAAATGTAAAGCAAGGCCCTATTCCTCCCAA…
c127784.graph_c0	CCAATCAGGTGCTATTGTATAGAGCAGTCAGTTGCATATCCTTCATAGCATGTTGCAATCAACCCCAGCTGTAGTTGGCTGTGATTGTCTTGGCAATTTATAAGTTCAGTTTTTTTTGCCATTGCTTGCTGAACAAGTGGAAAATGTTTTATGTTGTAAAAATCCACCAGAAAGTGATCAGCTGCCAAACTACATGCTGTGGATTAAACCTGGAAATCGGGATTACAAGAATGATGAAGTGTGTTCGCTGTTCCTCGGCCAGAGAAGAGTAGAGAACTACAACATAACTTGCTCCATGTCTTCTAATGTATGGTGACCAACTGATGACATAATTGGCAGCTCCTTTTTACATACAAAGTCACTATATGAAGTCAGAGTCATCTTTTAGAAAAATGCCAA…
c127945.graph_c0	AAGATGATTCTGACTTTATCTCAACCAATGATTTAAAGATGAATCCGACGTTATCTCAACCAATGGTTTAGATATTCACTGGGTTCTAATGTTTATGGCTATCATCCTGCTGTCTACATCAACCAACATCTTTGATTGTGTTTGATGAGGGTCAGCACTGGACACCTCAACCAGATGCTTGGTTCACTGCTCAGCACCAGACCTCCCCATGTCAGATCAAACCTCGCCGGTGTGGAATGGCATGCTAACACTCGACCGTAAAGATACCATCCAGATCTATATAATTAAAGCCAGACATTCATTTCTGTATTTTCAATTTACTTTATTTGTCTTTTATTTTATAAACTTGAATAAAATAGGCCCCTTGACTTTAATGTTAATTTTATTTTTGACATAAAT…
c128032.graph_c0	ATGAGGATGATGATGACGACGACGGCAACTGGTGCCCAGAGGTCTGCTGTATACTACTGCCACAGTTGTGGCATGATCTTGGGGATGGACATCGATGCAGCACAGCATCCGTTGTTTGTGACCTTGTAGAGTTTAACTGTTTTGGTGAGTAAGGTCTATCAGAGTTGTAGTTGCTACTCCCACTGCCACCACCGCCACTGCCCCCACTCCCATCCTGGTAATTGCCACCCAGATCTCCATGGTAACGATGCGACGGACCCGGGTGGGTCGGGTACTCTATATCAGAGTAAGGGATGTTGGGACGTAATATTGGGACCATTCTGTCATGCGGAGCAGGACAGGAACACGCAGAAATTTTTGACACTGGCGACATTGGGCTGCGATTATCCATAAAGCGTG…
c128268.graph_c0	CAGTCAGTCGCCGTGCCGTGCCACAGCAAACATAGTGCAACAAGACTAAGTTCTGGGTGAAGTCTTTCTCACTAAAACCTCAATATAAGACTAGACGTTATTTCTTTGCTAACTGTAAATGTTTCTTTCTCGATGCAAAAGCAAGAAGAAACTACTACTATCATGTATAGTTAGTAAACATTCTCAATGTATCAATATTATTAATTTTAATTTTATTAAGTTTTCAAGAACCATCGCATTTAAATCAGACAAGTCTGCGGGCTGCAGGAATACAAACAATAACACAGGCAGAACCGCTCAAATTATTATTCCGTCTCAAATTACAACCCAAAATCCACATCCATATGTCAGGATCCCGCCCAATAAGCTAATGTTATGTAATGCCAATGTGAACCCCAA…
c128374.graph_c0	GCAAGTTATGATAACTTATATATAAATGACCAATCCAAACACGATTTATCCACATCCACAATGGCTGTAATTATCAGTCAAGAATACGGCAGAAATGACAGGATTTAAAGCCAGACTATTCGCCATTTACGCTTCAAAAGAACCTGGGGAAATTGCTCCTGCGCAGAGAGTACACAATAGGACCGTTGTACTGTTGATGGATTAAACAAGCATGTTGTTGTTTGGTTTGGTTTTTACGCTTCAAAGAATGGGAGTCTGGGTTAGTTAACTTGAGCGTGTTAAAACAATGGAAGTTTAGACCTATAAAATTGGACGTGTTAAAACATTTGAAGTTTTGGTCAGTCAAATCGAACGCGTTGAAACAATGCTTCCTTAGTTGGTCTTTGACATAAGATCAAA…
c128378.graph_c0	CATTAATTTATTAGATATCCCTTTAGATACTACAAAAACTCTACAAATACATATATAACATACCACTGTTTAAACATAACAACCTGAATAAAAAAAACGATGTTCATATTTACAAGTAAAACAAAAGACATAAATTATCATGCATGTGACATGTTGTGATGAGTAATCACATGCTTAATTCAAAGAATGCAATATCCTGTCAAACATGTTTAACATATTTTTGTTTCGTTAGGTACATGTTAATGTCTTCTATATACACTCAGATGCTGACAATAATCAAAGAATGTAATATTCTGTCAAACTTGCTTAACATACCTTTTAGTTAGGTAAAAGTTATTTGCTATATACACTCAGATGCCAACAGTAGTCTTTTCTGAGACCTCACAGCTTTGAAAGTGT…
c128391.graph_c0	CCCCTGCTCTGTCTGACCCTCTGTATATATCACACCACTCAAGTCGCGGTGGAAACTTTGGTGGATCATATTGCTCATTACTCATTTTGATCACTGGCTTGCACAGAGCACGACCAATGAATTCTGACCTACCAGTTTTGTCCTGGTCAAATACTTCTACTACAATTGTTGGAGGATCATTAATGATCTCCTCCGTGACACCGTATGTGTCCACATCTTCCAGGACCAGCATTTCATCCCAGGTTGGGCTTAGGGTCTGGTCTATCACCTGAGTGGCAATACTCTGGTCAGAGAAAGAAATACGGGCAAAAGGATCAGACAGCCCTGATGCATCAGAGCCAATGAGTTGTCTTGCCTGGTACATGTGAGCTCGCAACTGGAATGACTGACGTTCTTTGT…
c128422.graph_c0	CGAGACACAACTTCCTGCAGCACGCTGTCTAGTTTCGCTTCTAAAGGTTACATAAAGCGTAGTCGCATGTCTAGTTCTCAGCAGTTACTTTAAAATAGACCACTAAAAAGCGTTCACAAATGGTATAAGACATTAATCCACTGGCACCAGTGAACGTATGTGTCATATCATAGTTTAATAACAATCCAATTTTTGTGGAGATGCCGAACGTTGGCGCACAGTTCTTGCTGGAGGTCCCGGCTTGTTTTCTACTTGCACAGGGGAGACTGAGAATGACGCGCAAGTTAACAAAGCTGCCAGAAGTAATACTTAACTGTCGACATGCAGTTAGAAATGAAGCCTCACAGTTCAGTTTACAAAGACTCTTTAGTATCAGTAGTAAATTGGCACATGATAGTG…
c128463.graph_c0	CTCTCTCTCTCTCACACACACAAAGGTAAAAATCACTGCTATGTGGAAAGATAATGCAAATGAACGAAAGGGCACTCAAAGTGCTCGTAGTTTATTTCACAACCAGTACAGCTCTCTTCTTCTTCTTGCGTTTGCTGGTGGCGTCTGCAAACATCACCACATTGCGACTCTCCTCCACGAGCTTCCTCAGAAAGGCTAGCCCTGCCATGTTGAAGGCCGTAATATCCCTGTGATGTTCCACTGCCATTGTTGAATGCTCCTTCAGTCGTTCCATCACAGGCAGATGCACATGATTGGAGGTAATTTCTCCGTGGTGGATCTTGAGAAGGAAGTTGAGGCATTTGGAGACCAGCTCCGTCTCTCTGGTACGAGACAAGCAGACGTCCAAGACTGGCAGCA…
c128520.graph_c0	AGCCTAAAATGGGTACCAGAAAACTCATGGGGAAGTGGAGGCAGCCAACATGATACTGACCACATCACCCATCTAGTGCTGATTGGTCTACAATATCTTATCTGAACAAAATAGGCATAACTGTCTTCAAGTACCATGCTGAGTGACCCAGACACCCATTCTCCACCACAAGCATCTGCCCTCTTATTAAGCTCAGCCAATGACTGCCAACCCATCCTGCATGTTCTACTCCACTGTCAGCCTCTGTCTCTAATACCCTTGATTTTCCCAGTAGTCAAAGCCCTTTCCAGACCCCATCGTCTCATTCCCTGACCTGTAATCATCTGTCGCTGTAACTTGGCTTCTTGCAGTACTTGGATGTTGGTCATCTTAGCTACTCTTGGGAACAGACAAATACAA…
c128549.graph_c0	CCGGAGCGGGGGAGGGTGTTGTGTACTGGAAGTGCGATAGTTTGTTGTCTGTTTGAGTTTGGAGGAAAGAGTGTAAGAATTTGCGAGTGCCTTCGACCTGTTGCCGGCACACAAGTCAATCGCACACAGTGCGTGCTTTAGTTAAATCCGAGCTGATTTTTCGTTCGGCGACAACGGCTTTCTTCCATACCGACATTTAACTTAAGGGAAGCACGGATGTAGACAAATATTTAGGCGGTTTCATGGAATGTTTGTGTGCGTTCAACAATTCATTTGCTATGGGTTTACTACAGCGTTAATTATCTGGGATCTATGACCATGTTAACTACTGCGTTAATTATCCAGGACCTATGACCGGGTTTACTAAAGCGTTAATTATCTTGGTACTGATATGTGTGT…
c128802.graph_c0	ATGACAAGTTTTACAAGACTAAGTATGGATTGATTGCAAGAGTACAGAATTGAATGTCAGATTCCATCTGTCTGAGCCTCCTTTCACATGACCTGCAGAGCAATCGTGCTGCAAAATCTGAACTAAATCTGGATGCAGTTTGAAATACTTTAATATCTAACAAATATCTAACTCTTATTATACAACTCATTATTTACCATATTTATTAGACATGTTGCAATGAATGAGCCAAAATGATAAAATTGTATGTACATGTAAATTTATAAACATGTTTAAGATGATATTCTTGTGTATGGCCTACATGTTCTGTTTGTGAAGCATGTTTTTTTTTTTTTAAATCGTACCTAAATACTTAACCAAGTCATCTTCGACACTAGCAGCCATTAAGACAGTCATTCC…
c128820.graph_c0	CTTCTGCATTATAAAATGCAAGAAAATCAACTCCACATATATAAAACACGCTTAATTCCATGCGAACAGTTCGGCCACCAAAGCTTAAGTAGATCTTGACAGTGCCTAGAGGGAATATCCATAACAACACACAAAAATTTAAGCAAAAACAACGAAAGCACAAAGCATGACGATAACGGCTGAACTAGCCGCCATCTTGTGAGAATCATCTTTACTGGTGCTAGGACCGCACTTGGGACACGTCATGTTGCATGTCTGGGCTGCACATTGGCTGCTGCAGGTGTGGTTCATGCACTGGCTGGTGCATGTTTCATCCACGGGGCACGAACGCAAGCGACCCAGGAAATCTAGTCCCTCCTGAGTCATGGACATCCGGGTGGTGATCCATTGGTTGGCGAT…
c128821.graph_c0	GTGAGAGTGAGTGGCTGGCCCTAGTTGACTCCCAGATCTAGCGACCCCAGTGAGATAAGCAGGCGGTATTTCTGTACCAGGTTGCCAGAAGTCGATACACAGCCTGCAGAACTGCTACCCTGGAGTAGTACAAGTTACATGGGTAGGACCTGGGACTCTAGATTTGGCAACTGAGCGAGACTGAGCACTGAAGTGCGAGGTAGGAGGGTCGGAGCGAGCTACTGCTGGACTTGACCGGGCCATGTATAAGATCATGGAGGAGAACGTGGATGACCTCTTGACCTCCAACCTATGGCTGTCCCTGGTGGCCGAGTTCACTGGCACTCTAGTCATCACGTTGTTGGGATGTGGGGCCTGGCTGACCGGAGCCGGCGCCGTGCAGATAGCTCTGACCTTTGG…
c128959.graph_c0	AGACAGCCATCAAAAGCTGGATGTGATTACAACATCCTACAGAACATGCAACATGTTTTTAAATACACAGAGATAGTGGCCAGATTTCTTGAGTATGCTACAATCAAATTTAAAATATATGGGAACACATGAGAGAAGTCCTAAAAGAAATGACTTTAAAAAAAAATTTTTTTTGCTTTACTTAAAATTTAACTACACCTGTCTCCTTCAAACGAATCCCATCCACTTTTGATGTATAGTTTCCAACAAATTGTCCAGTTTTTTTTATGTGTCCCAGAACTTCTTTTTCAGGATAGGGCACAGGTCTCAAAGAGAATTGTCTTTTATACCTTCTCTGGTTTGAAATCTACCTCTTTATTTGTGCTGCTTCTTTCAAACACCTCATCTCATCCAAATGTA…
c128990.graph_c0	GGACAACTTACATTCACCGATCACATATGTAATTTAAACAGACAAATAAAAAAATTTTTAAAAAAACATGGCAGTGAATTAAAACAATTGTTAGGTGTAATACTTGCCTCTAAAACCCTGGAAAATACAATAGTCTCATTACAAAAAGGAGTTAAGTTAAGTTGCATATCCCCTTCAAGATATAGTAATTAACCCCAGCATTTGTTGGCTATAACTAGGCAAATGATACGTTTAGTAGGTTGCCATTACTTTCTGAGCAGGTCGATGACAGCCATACCGCTGTAAAGATCCACAGAAGGCGATCTACTTTCTGAGCAGGTGGATGACAGCCCTACTGCTGTAAAGATCCACATAAAGGGATCTACTTTCTGAACTGGCCTGTCCACAGATTGAACCTCT…
c129087.graph_c0	TATGTTTATTAATCTTATTACTTTCATGGACTCAGGACTTCACAAACATCTCCACTTCCTAGCAAAGAACTCACAGCTTACTATACTGATAATCTATTCTAACTAATGCTGGCACTGCAAGACACATTTATTTCTTGCAAATACACAGAGATGTCATTGCATGTCATTTCTGACAGTGATTTGTTTGACAACCACAGTTGTGACATCAAATGACAAGTGTTGAACCTGCACACACTCCCCACATGAAATGTTTGGTAGAGCTTAGCCTTGGCTGAGGGATCAGTAAAACTCGGAGTCTGAGCTCTGAACAGACCCAGGTTGTTCCTTGATATCTGAAGTATTTGTGCTGTCAATGGTTATTGTTTCAGGTCCATCTAAGGTCTTTGTTAATCCAAAAGC…
c129110.graph_c0	CACGCGGCACAACAAAGTGATATAACAACGTAACAAAACATCATCACGGATATCTGCAGTCCTAACTTGTCTCATGTGTACTGGATGGTACACACAGCAAAACAAAGGGATATAACAACGTAAAAAAATCATCGCGGATATAACGACATTCCTAACTTGTCTCAAGTTCTTGGAACAAACAGGACATGATATTATATTTTATACAAGTGCGTAGATAAGTAAGATTTATAATAACACTGATGGAGCTAGGAGGCTTGGTCAAACAATTCAACTTTCTGTAGGAAACTTCAGGGCTTACTTACAGTTTATATGCATGAAATAAGCAGCATAAAATAGAAGATGAATTGAGATGAAAGGAAGAAGAATACATTTCTGAAGTACAATTTTTTTCTTCACTTC…
c129130.graph_c3	TTCTCCAATTTCACTGATCAGCAAATTCTGGGGCTTGAGATCCCTATGTAATATGCGCCGCTGATGGCAATAGGCCAGACCTCGAAGCAGCTGGTACAAGAATAGCTTCACATTGAAAGTGTTGAGACCACCAGGATGTTTCTCCAATTTCACTGATCAGCAAATTCTGGGGCTTGAGATCCCTATGTAATATGCGCCGCTGATGGCAATAGGCCAGACCTCGAAGCAGCTGGTACAAGAATAGCTTCACATTGAAAGTGTTGAGACCACCAGGATGTTTCTCCAAGTACTGGCTCAGGTCTGTGTGCACATATTCAAAGACGAAGGTCAAGGTCTCTCTTGTGTGGATAATGTCGTGCAGTGTGACAATGTTGGCATGCCGCAAGCCTTTGAGCAGAG…
c129188.graph_c0	GCATATACTATATTCCTGTACAATATTACTGATATACTATATTACTGATAATTGGAGTCGGTCATGGACCAGCGCACCTGTCTTGTCCAGGTAACTGGGGCTGGGGCAAGCCAGAATTTTGAAAAACCAGGAATGAGGAAGTAAACTAAACGGCATGAACAGTGATTTCTGGGCACACATCTGAAATATGGCCTCCAGCACAACACCAAGAGGTTATGGGATTGAGCCGAGTGAAGTGACAAGAATGCCACATGGTTCTACTTATAAATTCAGCGACAACGAAACAAAAGTCAGCTTCTCGTGTGGAAATGGAACACTGTTTCTCAAGTTGTCCTCTGTTCTACTGATTGTCAGTTTTATTCTACAGGCAATAGCTATTGGCGCCCCCTACTGGGCGGC…
c129327.graph_c0	CGAGCTTGGGTTGCGCGGTGAACTGGAACTGTCTGATGGCATGCTTGACAACCTCAGCTTTACTCAGATTGACAGCCTGCAGGAGGTCAGCATTTGTAATAAAAGCCATATCTTTCTGACTGCAGCGTTCTTCGCCCTGCTCAACAAAATCCTCCAACTCATCACAAGTTAAAGTACTGATCTGCCTGTCGAGGTCTGTATCACGTGAGTTAGGAGATGGAATTTTTTCTAATGGTTGGGATGCCTCGCTGTTCCTTTTCCTGACTGCACGGTTTTCCGAGGGCTCAGAGAACATTCGTGGCTGGCTGTGCAGAGACTGTAGTTGACTGGGTAGGTCAGAATTAGGATTTGGTATGTCCACACCCACAGATGTAGCTAGCCTGCTGTAAAGGCAGGGAA…
c129388.graph_c0	GGGAATAACAATATGGCCGCCAGTGGCCACGATTGCGGATAGTTTAACATGGTTCTCTGCTTAACTTATCAGTGTTAATAAGCAAAATCAAAGTAAGCATGGCTAAACGAACCAGAAGTGGTGAGGGAGGCGGGCTAGTGAAATGTGATCTATACTTATCGTCTTGTGCTTTCGAAGAGGAAATCTGGAGTCCATGTGTGGCCTGGGTAGTAGGTCGAGGCCCTGAAGACTTTAAACACATCGAAGCTCTCAACACTATTGTTCAAACAGGACTCAGAAAACTATTCTCGGTCATCACAAAGGAGCAACTCTGCCTAGATGTTCGTGAGCTTGGTGATCCCAAAAATAAGAAAAGCAAGGAGGTACCACCCTACTCTGAAATATGTGAAGCTTGCAAAA…
c129486.graph_c1	CTCGGACAAATAAGAAACAGAAACACATGGAGAACTCTTAATTGGAAAGTCACCATGAGTCGCAAGCGACTTGACGGAACTTAGAGAGAGAGGCCAGCCATTTCTTCTGTATATAATGAAACATCACAGAGCTTCGGAAAATGATCTTATATTGTAATAAGTGTTAAAAGGCACTTGCTTGAAGCCCTTGGGTATATTTGGTCAAAGTGGCAACCAGTATCTATAATAATTAATTAGCTTATCCAATGAACATATAGTGTACACTGCATTGCAGTCTCAACTGTTTCAGTTATTGATCTGAAACCAACAGCATCTTGGTGTGTCTAAACTGCTAATCTGTGCAGGATTACTGTATAATCAATTTGTTTAGACAAAACCTAGCAACTTTAGGCTTACTGT…
c129769.graph_c0	GATCTGTAATGGGCTGTAGTAAATACACAACAGGATCTGTAATGGGCTGTAGTTTTTATCCAGTAAAATGGGTTCTGAGAACTGGCTAGAAATGAAGCATGGAAGAAGTGTGCATAATATAAACTGTGTATTATAAATACTGAAGAAGTCTTTAAGTATTTCATTACTAAGGGACAAAGTTTCACAGCAATTGGCATTCATACAAAGGAAAGGTGTTCTGCATCAGAACACCTTCTGACATATAATTATAATTATTAATGTAGCATTTATTTCAACCAATAAATTTGTAGTCTCATATGTATAAGTTTACAATAATCGCCATTCACACGACATATTCAAGTCACGAATATTCAAATAAATTACAAAATAACTGGCCTGAACACAGCTGTACTAATTTTC…
c129793.graph_c2	CTTGGCATGATAAACATTCAACTGCATTTTTCTGAAACTATGTGTTAGAATAATCAGTTATGTAGAAAAAATAAGACACAAAGAAATAAAAACATAACATTCATGTGAGTATAGTTCTTTCAAAGAGCGAATGTGTAGAATTCTAAAAGCAATTGATTCTATACAGCATGAGAACAGTTTCTAATTCCTACAACAAAAACCTGAACAGCTATAGACAAATAATGCACAATCAGTTGATGCTAACATTAAATGTAAGTTACATAGCAACATGAAACAACAAACAAGAAATGATTTTGTCTGGAAACTGCATGCATGACAGAGAAACATGTTGCCTAGAAACGACGTACATGTCTGAGAGACACAGGAAGTAAATAATGAATAGACAGACTGGTAGGTGCG…
c129870.graph_c1	CCCTGACATTCCATTGTGTGGTGTGTCCCTGACATTCCATTGTATGGTGTGTCACTCACATTCCATTCTGCCGTCTCCTCTGCTATGAGTGTCATTCAGTGCCAGATTAAGGCATCGGCTTTAAGGCTGCAGCGCAGACGCTCCCGACAACTGAGGTCTGGAGAAGAATTTTGTCAAAGGACTTATGCCTATCAACTTGTCAGTGAGCACCCCCCCCCCCTTCCCCCCTTTTTTCCATTACATATAAATTACAGCCAATCAACATAACACAGAAGACAAAATTGTTAAAGAGAACATCAATTTGGGTGATGCCTCCCAGAAAAACCACTACAAGTGATAATGGATGTCCATTGGCTGGAATCTTCTCAGCGTCGTCGGCGGCTGACTGTGTTTCCGGTT…
c130051.graph_c0	AAGAAAATGAAAGCCAAACAGAAAACATGTATTTCTTCCAAATATAATCATCACAAATACAACACTTCATTGAGGTATGCAAATAAAGTTTAATTAACAATGATTTTGAATCAAACATACCATAAAGTTATAAAAAATCTGTACATATAAGAAGATGAGCACAATTATTTACCTAGCACCATTTCACTTTTTCACTTCCAATATTTGTAATACCTACAACTAAAATAAATCCATTCTGGCATGGCTGTGGTATGAAGAATGTGGTCACCTGATTTTAATACTGCAGTTAAAGTTGTAGAAAAATCACTTACAGAGATAACAATCACATTTGTATCTTCTCGTGTTTGTATCTTATTGATTACGCCACCATTTTGTTCCCATGATGCATCTGACCTTGTT…
c130240.graph_c0	GTCCAGCTCTACCAACTGCACTGTCTACTGCGGAGGAGTGGCCACAGGGCTAACAGATGAACTGATGAGAAAGACATTTTCACAGTATGGCACCATTCAAGAAGTGCGTGTTTTCAAGGACAAAGGTTATGCATTCATAAGATTCAACTCAAAGGAAGCTGCCACACAGGCCATCTGTGCTGTCCATGGTACTATAATCAGTGACCAGCCCGTCAAATGTTCTTGGGGGAAGGAATCTAATGACTCCAATCCATCCAGCCAGCAGTCAGCATCTAACAGTCCGCCAGTTGTTATGTTACAGTCTCAAGCTCAGCAACCTATAGCAGCTACACCAGCCACGGGAGCATACGGACAGTTCTACAACATGGGCTATTATCAGGGAGCTCCTTATGCCACAAC…
c130260.graph_c0	CAGGATTAGAAGAAAATGGAAGTTAAAATATGCATTGAAGAAAGCAAGGACTAGTTATGCAAAGAAACATAATGTCTGCATATGCCTGTTTGTATTGAAGAATAAATATTTGGCTCACAGATGTTAAAAATGCACCCATATAAATATATACATGTACTGGCCAGTTTACATCCTGACCATTGTTTTCAGTCTAAAACAAATATCATAAAACATTGACTACTGTTATAATACTGGGGGTCGTATGCTTCTGCAACACCATCTGCGATTGGTCAGAACTAAATGTCACAAACACAGAAATTGTATTTAAATTGAATGTTCCTGTCTGGGTGATGCCAGCTTTCAGGGTCAAGTGCGCGCTCTGACCTTTGCCTAAAGTAAGCGTGGCCTGATTGAGGCCAA…
c130308.graph_c0	TGCGCTTTACTGCGCTACGGGACGTTAAGAGTTAATATAATGACATGTGATCACTCTGTAACTTTGTTAGCCAGAAATGTAACCTCTGTCTTGTTCTCGTTCCTCTAATCTTTACACAAATGATTGAGACTTGATCTTTTACTACACAACAATTCTAGTCGTCTTCTGTCTCCCTATAATAATATATTGCTTTAATCTTTGGTCTGAATATTTTTGTGTCCTTTGCAGCAGAAATGAATTATTTCTGACAACTTTCAATGACTAGTCTTTGATGTGGATGATCCAATCCTCCAACAGTCAAGTCTTTCAACAGGCTGGGTTAAAAAGACACATAATCCTGCAGCTGTTCATTGTGATCCCGATGCTGTTGGGCTGTCTAGATGACCCAGTTATTGCTGT…
c130334.graph_c0	GTAAATCTTTTATTAGGACCGTCTCCTCAAGAAGGTCTCGAAATATCGTAATTTCCGATATAACATTCTTTAAAACATTGTTGTCATCGTAAAGTTTATTCACACACTCATATTTAACATCTAGAATATTCGTTATGTGGAAATACTGAGCGCAGAATCAAGTAAGCTTCGTGAGATCATGTCATCAGAATGACGCACAATGGATCCCGACAACTCTAATGCAATCCTTATTCAGGCAACCACTGGTCGGAGGAAAGATTCCACACCTGTAGAAGTTCTAGCAGGAACTTTACTTTCTTTCGTGGAAGAGAAAGAGGTTAAAAGTAAAATTGACTTCGTGTTCGATGTGTTAGATGCTGAGAAGCACATTAGGGTGAATTGCAGTGTAGGTGAGTTCAG…
c130421.graph_c0	GGAAGTTGCTTTGCTACAGCAGCAGCGTAAGTTCGCGGACCGGGAATCGGCTTGTGCTAGAAGTTTAAATAAATATTATCAATGGCTGCTATGCCAAAATGCGAGGACCTGTCATATCCATTTTCTCCTGATGAATCGAAATATGAGAAACTGGCTAAAATTGGGCAAGGAACTTTCGGGGAAGTATTCAAAGCCAGAGACAAGAAAACCAAGCTGGTGGTCGCCATGAAGAAAGTTCTAATGGAGAATGAAAAGGAAGGATTCCCTATTACAGCCCTGAGAGAGATCAAGATCCTGCAGGTTCTGAAAAATGACAACATTGTCAACTTGCTAGAAATCTGCAGAGCTAAAGCCACCCCTTATAATCGCTACAAGTCGACAGTCTACCTGGTGTTTGAG…
c130460.graph_c0	AGCAAATTCGGGTACGCCACCATGTCCCTGTTCCGCGTCCTGTCAATCATCCTGGCGATGGCCTCCGGCCCGTCCCTGATACTTGGATTCTGAGACTTCAGACGGCGACCGTGGACTGGCGGAGGCTGCTTTCTGGACGGGCTCTCTTTTGATGATGCTGAGTAGTACTCCAGACCAGGCGGGGGTCTCAGGCAGGACTGGGGCAGGACATGGTTGTCTATGAGACTAACAATCTTCATGTGACCGTTCATCAGCGCCAGCGAGCGAGCCATCTCCCCGTTGTGGGCTTTAGCGTTGACATTCACTGCATGCTGAAGGAAGAGCTGCACGATAATTTCATGGCCTTCCGCCGCAGCTTCCATGAATGGAGTCAGACCCGAGCTGGGCTCTATGGCATCC…
c130566.graph_c0	CGCGGACGTGCTAGCAGACGACATGTCGGTCGATCAGAGACCGTGATTCTGTGAGAGGTTTTCTGTGTCCAGACAGCGCCGACGCTGTGAGAGGTTTCTGGCATCTTTACCAGGGATCCACACCGTGTAGCGGGGTCCAGCCAGCGCCGACTCTGTGAGAGGTTTCCTACATCAGAATAATATTCACCTCATGTAGCGGACTGTCCAGTGTCCAGCCAGCGCTGACTCACTCTGAGAGAGATTTCCTGCGGTCCGCCAGACTTGAGTACTCACCAGTGATTCCAGGATTTACACCGCTATTGGAGCGCTACCTCAAGTTGTATGTAAAAGAACTGACGACTGATTAATCTTTAATTAATTATTGACAGCGGTATAAATCTCAGAAATCGATCGTCGAAG…
c130568.graph_c0	GTTTCTATCTGCGATCTTGAAGGGGGAATGGATAGTTATTCTTTAAAAAAGTCATCATATACTACTAGAGGTACAGGATCCTCATAAATATTTAAAATGAGGAGCAGAAGCAACTCTGGAATTCGCCTTGATTACTATCAACGTTTAGTGAATAGAAGCATTTTGAAATATCAGAATCCAGGCACAGGCCTGATAGCGTGTAATGATAAAAATCACTCATGGGTTCGCGACAACATATACTGCATCATGGCCGTGTGGGGCCTGGCCTTGGCCTACAGGAAGACGGTCGATCTGGATGAAGATAGAGCTAAGGCCTACGAACTTGAGAAGACTGTAGTTCAGGCAATGAGAGGCCTTCTGCGAAGTATGCAGATGCAGAGTGAAAAGGTGGAGCATTTC…
c130773.graph_c1	TAGTGCATCGGTGAGGAATACCACTTGATGACATTCAGAGTTGGAGCCGTAGACCATACTTGCTGCTATTGCAACTTCTTAAATTGGGTACTTGGAGAAGTGGCTGCCATGAAATTGACCACATCACCCATCAAATACACAGTGGTCTATACAAATGCTGATGCTAGCATCATATCCCCAATACGTCTAAGGCACGGAATGGGTCATTTATTACTTGACTTACGACTGAACATTTGAACATCTTTCACTACATCTTTCATTGCATTACAACATCTTTCATTACAAATATACTATTTTGTTAATTAGCAAGACAGATTAATACTTCAATGTCTGCTGATGTCCACAGGCTGCCATATTGAACACAATATGGTTCACACATACAAAGACATACACAATATA…
c130788.graph_c0	GTGAAGGCCGGCAAAGGCAGCCAAATATTCCAGAATCCCGGGCACACACGGTGGGTGGTCATCTGTGCCTTCTACCTCGTTGTTTGTCCAGTTAACACAACGTAGCACTCCAGCACCGTCGTGAATAGTGTTAGTCGAGGTTTCGTGATAGAAATGTGGCGAAATTATGCCCAGCCAGCCCGTCAGTGTTGGTAATTAGTCGCCGACTTGTGTAGCCTTGTTTCTCGATTCTCCTCCTCATCTCGCGGCGTCGCTGTGTTGTTCTGGACTTTTCTGGACGGTAGCTTCTGTAAAATATATCAGTCCTCGGACATTACAAGTAGAAAGCAGACCAGGGATTGTAAGCGAGCTATATATATACATGTGGGCCTATACACATTAGTGTTAGCAGCGATTTAA…
c130819.graph_c0	AAATTTCATGATTTCCCACAAACTTATTGAACATTCTACTGCACACAACTCATCAAATACACAAGGTTTGTACATGTGATAATTCCATAAATTTAGTGGACATTTATGCCAGCTGCAAATTACTATATACACGACTACTGAAACAGCTACTCCAGCTGCAAGATCCTGTATATGAGACTGTGGACATTCATTCTAGCTGCAAGTTTATGTGTATATGAGACCGTAGACATTCACTCCAGAATTTTACATATGCAATTATTGGTGGACATTCAGCACAGCTACATGATTTGTATATGTGACTGTTGGTGGACATTCAAATAAATTTAAACTTTCTAATATGTGAATGATTTTTGGCATTTATTGCATCAACAAGTTTCTATATATCTGTGGATGTTTGTG…
c130919.graph_c0	GAGAGAGAGAGAGAGAGACACACATCTTCCTATTTTCTTGCTAAGCCAGGTTAATTTGCTGCAACACAGATCATTCTGAGTAATTTGTATGAGGTTTGCATTTATTTTTGACGAGGGTGTTATAATTGCCACAACCATGTTTAGGTATTGTCTCTACTCATTATTATTTCAGACCCACACACTGCTGCTAAACTTGAGTAAGATTACAAGGGGCATTTGCAAGCTTGTGTCATATTGAAATGGTTTTAAAAAAAACTAATTCGAGTCTAAAATATGTATCAATCTGCACATGTTGATTGCCAAGAGGTTACAGATGCAACTAATGCATGAACTACCTGATTTAAAATATTCTGCAGCAGAATTAATTAGTGTCTAGATTTGTCATCCAGATGTGTGTCT…
c130958.graph_c0	GCCAAAGTGAATTACTGTGGGGGGAAAAATGAGGGGGAAATTAATATGACTTTGTCCAACATACCTAGATGTTTGAATTTACTTCTGTGGCTGTTTGTGTAGTGCCTAGGCAAGCGCGGTGCCGTTTGCAAAGGTGAAACTTCCCAAGGCAGCCGTACAGGTAATACTAATCACCGTGTTTTCTGATTCCACAAGTGTACCCCATCAGCTTTCTGTCTGTGGATCGTGCCTCGGCAACGCCATTGCGAGGCAGCACCTATTCAAAATGGCGGAGTGAGTATTCTCAATTGGCAAGAAGGTCATACTAAGATCGTTACAGATCCTGAGCGTCATGGGTGAAGGACGGGAATCTCACTTAGAGATTGGATAAAGTTAAACCAAGAGAAGTATCTGTACTGA…
c130988.graph_c0	GGGAAGTCGATTCTTAATCATAATTACCAACATGGGTCCCATTTTCACCTCTCATTTTAGATAAATTACTGGCAGTTTTGAGTGTTTTCACAAAGTCTAGGTTTGTTCCTGAGATAACAGGTTGTCAGTTTTTAATCATTTTACATTCAGTTGTGTGGCATTTCATGGTCTTCAGCTCTTGAGGTTTCAAGTCTTCTGAAGTGTGTCAGACTAACTGGTCATATGAATTCTTAGCTTTTATTTCAGATCTCAGACTCTGTTCATGTAGCTTAGAAAAGACTTTTACCCAAAGTGATCTTCAGTTTCATGTTTTCATTTCTAGAAGATGAAACAATATTAGTTCTCAGAATGTTCTGTGGGTGTGTTAGTAAGTGTTTGTTGCATAGCTTTCATGTCCAA…
c131014.graph_c0	GAAAGATAATGTTAACAATAAAAATACAGGCCCTTGCTGTAGAAACAAACAAAATGTGATGGTCAGTGAGTTGGACACTATCTGTGACAAAACAAGTTCACATGATAATTCAATTACAGTAGAAAATGGTTCACCAAAGCCTGGTACAGATTCAATATCTGAATCTGAAGTCACTTCAGAGATAAAGAGAGACACGTTTGTGTCTGAACGGAGAGATAATAGTGTTTGTCTATCGCCTTCATTTGGAGGAAGCAAGACAAACAGCACAGATACCAAGCAGGAAGCTGTAGAACTAAAAGACATGCAGGTTTGTCTCCAATCTGCTAATAGTAGTCCATCCTCACAATTAGCAGCAGAACATTTATCTGGAAACACTTCACAAACGCTCACTGTAGCTCC…
c131052.graph_c0	GGGCCTGCCTGGGGACGCTGGCCCCAGAGGAGTACAAGGACCACCTGGCATTCCTGGAGAGTCTGGACCACAGGGCCAGAAAGGTGACAGAGGTAACCCTGGACTTCAAGGCATCAGAGGACTGCCCGGAAATGATGGACGACCTGGTCCACAAGGCCCACCCGGTCAGCCTGGCCCACCAGGGGCTCCAGGACTGCCTGGTCGGATTGCTGGCGACAACAGAACTGCTCAGATGATTCCTGGACCACCCGGCCCAGCGGGAGCTCCAGGACTGCCTGGTATTGAGGGCCCTAAAGGATCCAAGGGCGAACCTGGTGACAGAGGTCTCACGGGAGCAAAGGGAGAGCGTGGGGAACCAGGTCAAACGGGAAAACTGGGACCAATTGGGCCACCTGGAGT…
c131092.graph_c0	TTGCCCCTACTGATTCTGTTGTACGTGTATGGTAAACTAGCATTCGTTCGTATATTTTCTTAATGAAAGATGAAAAACAGAAGACGAAAGTAGAAGAGAAAATCAACCATGCGATTATATAGATGTGCATCCTGGTGTAGAACCCAGGGAAGAGTGACAGTGAGTGAATTATATGGTCTGTGCACTCTAATTAAAGTATTTACAATGTAACATAACACATTTGGGAAACATGACAAGCAATCATGTATTATGGATTGGAAGGGGCAATGTAATCTCTGTCTTTCTGCTGCACGCAGCCACAGTGCAGGAACTTGTCCCGTGACCTCCTGACCTCGATCTCCCGCCGGATGTCGTAGACAGACTTGCGCAGTGTGCGGATGAAGGCGATGTACATGCAGA…
c131145.graph_c0	TTACAATGCAGAAGTGGTACATGTTTGTAGTACGTGTTATGACACCTTCAATTTTAAAAGCATAAATTGTATATCAAATAAGTGTTGTATTCATAGCAGTGATTACTTGGTGTGATTGTACGAAAGACGCTATTTATTACCCTTTACTCTATTAAGCTAATCAGATGCCAGCCCCGCGTCTTAATTTGCGTCTGAATATTAGAGAAAAGAAAAATAAAAAGCATTTTTTGTAAAATGGCACTAAAAACAACTACTGTGATCACAGTACTTATTTGGCGTTATAAAATTACCAGAACAGGTACACAGTTTTTGTAACATTCTGCGTTCAGAAATTGAAAATGGCATAACACGTGGTAAATAAATATAACACTTCTGCATTGTAAATTGTAAAGACAACTC…
c131164.graph_c2	ACACTTCCAGCTTTTAAGGGCTGTTGGTGTTTACTAGGCAAAGAGCACGGTCAGTAGATTGCCATTACTTTCTGAACGGCCTGACACTGTTTACCAGATAAAAATCTCACACAGCCTGAGCGGGATTGTAACCCGGTACGGACGCGATACAAGGACACGAGTCCTGATTGCAACGCCGAGACCACAGAGCCGGACAAGGTGATATTCATAAATATAACCAGGGCTGGAACAAGCTGGTTGAACTAGGCAGAATGTTATGGAAAACGAACTGTGAACAATGATTCATTAGAGAAAAGTTAATAGATACATAGGCCAGAGGGTGTAGCAATGTACCTGAAAAGATATTGAGAATAAATTGTTAGCCTGCCAGCTTTCACTGTATTGGTAAAAAGACATTCA…
c131266.graph_c0	GTGTTCAGCATCACTTCAGTTCTGGCAATAACCAAGATGACATCCCAGTGTACACCTTGTGTTGTGATGTTCTGTAACACTGGCACCCAGGATTACAGCCACACAAGACACTGCTCCATTATAATGCACACGTGGCTTAGGGAGCTTCGATTTTCGTCCTGCGTGTGTCAAAGCTCAAGGGAGATAACATGAAACCCTTCTCTGTCATTATCTCTTTCAAGTCTGTGTCTTCTTTCTGTTCCCTCAGTCTGTCCTCCTCCAGCATGGCCACCAGATTGTTCCGCTCCTCCACCACTTCCAACAGCTCGTCCAGCAAGCGTCCCTCGGCTGCAATGTCACTGTCTGTCTTCTTTTCTTTCTTATGCTGCCTTGGAACAGCACTTCCTGTTTTGGCTGGCT…
c131298.graph_c0	TGCATAGAGAGAGGATGTGCGTATTACAGTTTTACTCTTAGTTTTGATATTAACTGGCAACAATGGAAAATATCTGGATAATCAATGAGTCGATTAAGGCAGGGAAGCCAGGTACCCAAGATTTGTATTCAAAGATTCCATTCTTTCTGAGGACCCGGCTTGATGGAAAAATAAATAAACAGTTCTGGACCAAGGTGAGCGAAGGATGCCAGCAGAATGACCTAACCAGCCTGGAATGCGCTAAGAGCATGTATCAGCATGTACTCCAGGCAGCTGATGAATACATTAAAGCTTATGCTAATAAAACTGGAACTGACAACTGTATTCTGATGATGGTGGACAAGCATAACATTATGAAAGAATTCAACGATAATGCTGCAGCATTTGTTCTAGAGATGG…
c131449.graph_c0	AAAGTTCGGCCTGGCGTGATACCTACTACAACACCCAATTATGTGTCGAGGTCTACTGACAAATGTGATCGCTTCCAGCACATTTCCCATACGCCCTTGTGTGAAAGGGAAACTTTGCTTTTTTACTTACCTAAATACATGAAATCTAGTGTTGTTAGTGGCATGCAGTATTTATTAAATTCATGTTAAAACACAAGTGTTTGCTTTTACGTAGCATTACTTATATCAAGAAATAAAATAGCATCTCATAAAATATAAGTGTTTGGCATTGAAAGACAGACATTTTAACCGTCTTATTTATGGTGTTGTTATTTTACTATCCAAATATAATTATAACCAATTTAAGGCTTGCTGGGAAATGTTCTCTCTGCATTGTTCTTGCTGTGCAACTTGATCTTC…
c131468.graph_c0	CTCAGAAATACGTAACTAAGATTTAATGAACACGTTAAAAAGGAAAACAAATCAAAATCACAACACACGTCCAAATAAACTCTTGTATGTGGTTCTAAGTGAAAGATGTTGATAAATAAGGAGAGTTTATATTACTGGGCAACTGCGAAGTTTGCAGCAATACGAGTTTTCCGTTTAACGGGTGAAGTCATGGAACTCTGTGAAGATGAGCTGTGTTGGGATCTGACGGAGCTGGTGTCCAGAGGTGGATCCGCCAGGGAGAAGATGTCATCCTCGAGATCCTGTCTCGTGTTACATGCGGCCCGCTCACTCTTTTCATCAATGTCCGCAGATGACGATGATGACAGCTCGTGGGAGAAAAGCTGGTCACGTGAGTTGTGAGAAACTTGATTTCTGAGC…
c131511.graph_c1	AAACGTACAATCCTGATTCATTCAATCTGGCAGAATCCTTGAACATTTTATTCTTACCTTCTGTCAGTCATTATGCACAAAAAACACACCTACAAGTGTCCCACAACACATCGTCCATATCTGCCATACATTATGCACACAAAACACACCTACAAGTGTCCCGCAATACAGCTTTCAACATTATTACAAACGACAACTTCATGCACACAACATGAACAAACCAAAACACAGAGAGGGAACATAATCATACAAAGTGATACATTCTGGGAGGAAACTACAGGTCCTGACTCTTATCTTCTGATGAGGAATTTTGATTTGAAGTCTGGAGGCATTGGAATGAGGCCTCGTTTGCGCTCGGCCGAGGGCAGCTGGCCAGTGACATCTGACTCTATGTTGAAG…
c131552.graph_c0	CGGGGTCCTGAGACACAAACTGGTCAGGATCGAACAGAAGCAGGTCAATGATGTTGTCGCCCTTCTTGGCTGTGTCTGGGATGGTGACCGTCGTGGGCAGGTTGGTCAACTGTGGCTGTGAGTTCCGGTTGGCCACGGTGACCGCGAGTTGAAAGTTGGACACCAGGTTGTAAGAATCGTTGGCTGCGATGGTCAGCGTGTAGGTGTCAGCCAGGGCACTGCGCATGTCCGTGTTGGCTCGAACCATCCCGTCACCTACACCAATAATGAAGTGACCCAGGTCCGGGCTCTGGGTCATGGTGAAGGTCACAGTGTCCTTCTCCGGGTCAGTGTAACCCACCGTGTAGATTGTGTCGTACTGACGGGTGGCCTTGCCGTCGATGGTCACGGAGTCTTTGT…
c131571.graph_c1	CACACACACACACACACACATTGCCCACATAAATGCCTTACACACCATGATAAATGACTGATGAACATCTTGAGTGAATGATAAATTCAACAATCAAATCCAATGACTGATGATGTAGACTGTTTGAATTTTCAATGTCAGTGACTGAAGCAAACATCTGAATGATGTGCACATCCTGCTGTGTGGTACTTGATGTATTACATTCATCCAACTATCCCAGCATGTCCTCATCAGAGTCATCATGGTATGAACTCACATGCATTTTACTTCTACTCTTACTCCCGGGAACAGCACCGTTACGTTTAGGTGCCTGGTTATCTTGCTCCACCTCATCATCTGAAGATTCATTGTACAATGTGTCATGGGTCGTCAGTGCATTCTCAAACTCATTATCTCTGT…
c131622.graph_c0	AGAGAGTATGTCTGCCACGTCGAGGCCATCTTGGTTTGTTGTCCGTGCTTAACAACAAATAAATCTCCGCGGTTTCTGATCCCTCGTCTTCCCGCCTTCTGATCGCTCGGACATGGGGGGCTCTGCCAGCACCGAGGTGCCCGGGGGTGGCACAGAAGGCTATCATGTTCTCAGGGTACAAGATGGATCACCTGGGCATCGAGCGGGCCTGGAGGCATTCTTTGATTTCATTGTTGGCATTGGAAACACACGTCTGAACCAGGACAACGACACATTAAAAGAGCTGCTGAGGGCAAATGTGGAGAAGCCCATGAAGGTGATTGTATACAGTAGCAAGACACAGAGTGTCCGAGAGGTCAGCCTGGTGCCCTCGCACAACTGGGGAGGTCAAGGGCTTCT…
c131630.graph_c0	GTGAGATCGACACTCGTCGTACAGCATCGTCAGCTTCTTGCCAACTAGACGCCATGTTTCCCCAGATCTGCTCGCTGATTGTCAGTTTGTTCTTGGCACAGGCTGCTAAAGGTTTGCACGTCTCCATGGACAGAACTCACGACACTAACTTCTGTGCACGGCTGAAATGCGTTGCCAACGTGAAGGATGACATACAATCCATCATCGGTCTGAAAATCTACGAGGTCACGCTAACCAACAAACGCTTCAAACTGGCCTCTGTGTCGGTGTTTGAGCCCAGCCCACATCTGGAGCAGGCCCGAAGTGATGTGCTCAATGTGACAGGAGCAGTTAGTCTCAACCACGTAGATCTGATGGTCGAGTTCCGTGACGAGTCCGAGTGTCTGTATGGATCATTTC…
c131648.graph_c0	TTTATATGATATTCCATTCAAGACAACGCTTTTGTTAGAAAAAGCCAGAATATTTTACTTTGTTTCCACTTTAGGAGTAGAAATTTCCTAAAGTCAAAGAGCTCATGTATCAGCTGTTTCGCATTAATTATAACAGCTTTCGATCTACCAAGTACCTACAGATTTTGTCTGCGCTGGAAAGTGTTATGTCAGTAGACTATAGTTTTGTTATTTCAGTTAACTGTGTGTAATTGTTAATTTAATTGTAGAATGTCGTTTGACGACGACGTCCATGAATGCGATGGAATTGACTTAAAGTGGATGCGAGGTGATATTGATTCATCGTCAGAAGAGGAGGATCGCAACGACAAAGAGGGAGGCACGCTGCTGGATATCCACCACAGACACGAGAAGACATGG…
c131703.graph_c4	GCCACGGTGATCAGGGCTGTTAAAATGACGGGAGACTGGCTTAGTAGTCTCAATATTAATTTCCCTGAGATGCTGACAGAATCGGTCTGCAATCCTTCTCACAGTTTCCCCGACATAAGCCTTTTTGTATCTTTTGCAGATGAGGGCATAGAAAAGGTTATGGGATTCACATGTGAATATTTCCCTAATGTTAAAAGTGCTTTTAGGAAAGCACACTGGAGTCTGGATGACAAAATGGTATGTTTTGCGCCTGGGGTGGGCGCATTTGGTGGCCCCTGGAGGGATGTTAGAGTGAATGGAGAGCCTGCTGTGCACCAGTATGTCCTTCAGGTTTTTGTCACGCCTGAAAACCACTAAGGGTTTCTCACTGAAAACCTGTCTGGTAACAGGGTCGGAGTG…
c131745.graph_c0	CCACACAAGTCAGAGCAACCCCAGTCACACAAGTCAGAGCAACCGTGGACAAGTTTGCAGAAAAATAACTCAGACAACCAAGCTGGCACCTCTCCTGCAAGAAACACAGTGTGCACCTGCAAGAAACACAGTGTGCACAAAGTCTAGATCGCCGACTGATCTCTCTCCACAGATAAAGGACTCTGCAGGTCTAACCTCTACAACTGTGGCTGTTGTTGTCACTGACGGCTGTTTGTCTGTGTCCATTATCTGTGTGTTCTGAAAGTGTGGTTTGCATGAGGAGAAGCACTACACAACAACACTTTTCATATTTATTTTTACCTAAACATTCACAAACCAAAGGTAGAATAATACCCTCTGTCAGTTGGATGGGCTCAATTGTGCACACCTGCACAACAC…
c131891.graph_c0	CTCATGCCACATATACCCATGTTAGATTCTGCGCAAAACTAACCCAGTCTCTGTCACTATACTTGCTTTAGTGACATCGGTGCCTGTTAACCAACTCAATGCTGTAGTTACAGCAGCAACCTCCATTCCCATGCTTGATGCAGTGGATCTATATGCTCCACTCTATTCAGCAACAACCTTGCTTCTTATTCTGGCTGAGAAACCCCAGCCTGACCTATCTCCTCATTGTAAAATACAGAAGAGAATAGGATCAATCTCAAAAACACTGATTTATTATATGCAAATAGTGACTGCGTAGACCACCACATTACCTCCGAATTTGATTTGTTCACGCTTATTTTTTCACTAAGGTTCCTATAATATTTTTGGCAGTGTTCACTGCCATGCCGAGTCTAGCTT…
c131964.graph_c0	ACATGGCATGGACTGTAAGAAGATGAATACAGTTTGTGTTTAACTAATATAGCTAAGGGCCACACTTGTGATCAGAGAGTTCTGTCTAGGCCACAACACTTGTAAAATCTGCTCTACTGTCATCTCAGATTGAGACTTATCCAGGTCCAAAAGTGAATCTTCTATACCTATGACCTGATCTCAGCCTGAATAACTGCGACTTGTTGATTTCTTCCCAGGAATGTGTGTCCTTGTGACCTAGCACAGAGTCTAGTGTTAACAATTCAGGTGTGTCGTGACAAATTAGTATTTCCAAAAAAAGTGTTATAGTTTAAACATGTATCCTTTACGTACATAAAAAGTGTTACAGTTTAAACAAGTATCCTTTACGTACACTATTTATTAACTAGGTTTATTAAA…
c132033.graph_c0	GGATTAAACAAAAAAGCAAGAGAAAAAAAAATCAAAACACATGAGAAGAAAAACTGGATGAAGAATAGATAGGTATATATAAATTTGTCTATTGTTCATCCAGTTTTTCTTTATATTAGATGAAAGCATATTCAATATTGATCCCTGTCGGGTGGAGAACACCTAAACTATGAGTGAGGCAATTATCCAAAATAAGATGAGAAATAAGATCCAAAATAAGATGAGAAATAAGATCCAAAATAAGATGAGTAATTTAGTCAGCAAAACAACATTTTAAGAGAAGAAATTTCTTTCACTGTCATAAAATATTGCTCAAGTGAACAAACCACTTATTTTATTTGTTTCCTTTTGTCGAGGTTCCTAGTTCTAGTTTGCGTTTATTCATTTTCGGTATCAGCA…
c132046.graph_c0	TACACCCAAACAGGTCTTCAACAGGCCATGATATACCCAAACAGTTCATCAGCAGAGGCCATGATACACCCGAACAGAGGCCTTGTTACCCCTAGATAATGCTGCAACATAATCTGTTAGACCACGCATTAGTTCCCCAACAGGGCAACGTCTCTACAACCTGCCTTCCACACTTGCTGTGTTTAACCCACGCTCCCACCATGTGTTTCAGTAGCCCACGATCCCGTCATGCGTTTCAGTAGCTCACCAATGCTTCAGTTGTCCTCAGACCTGGTCGGGTTTGCGCTTAACTTGTTGCTTGGTCTTGGACGAGCTGCGGCGCTGAGTGCTCAAATCAGCACGAGGGTTGTAGCCCCTGCTTGTAGTATGCTCTTCTGTTTTGCGTGAGACCACCAGTCT…
c132114.graph_c0	GGCAGCTCTTTGATAGGGGCCCTATTTCGGAGTATCTTTGTCTTAGTCAGCAAAGAGTGGGAAGGGATAAACTATCTGGTGGGTTTCCTCAGAAGACATACAAACAGTTTGTGTACCATGATTGCTTCTTGGATCTAAAACCAGTCAATTCGTAGACAGCACTTTTCTAATGAGACCATTGGTACTCTCATTCACTGTTTGTATAGAGGTAGACAGATTCTTTATTATTCTCAGTGGACAGCTTGGTGAGATTAATTACACTGGTGTAAATATTTCATAACACATTTATTGACATCAGTAATCTACTACTCTCAACCAGCTCGTCATAGGGACAACAGTTACTGCCAATTTCTTCACTATTTATGATGCCAAAGTGGTAAATTGTGTAATGGTCATACT…
c132133.graph_c1	CTTGACCATGGTACACTTAATCATGGAGTCCGTGATGATAACCCTTCTTTTGAACTTTGAACTTTTTAAACTATGTGTGCAGTTACATATGGCACATGTGGATGCAGCAATCGTGAGGAATCAAAATCATCTTTCCAATAATATATTTGTAAGTTGGCTACACATCTGGAATGGAGGTGTACAATTTAATTTTCTATTTGTAAATTTAGCTTAAAATTCGTAGAACACAACTCATTCTCACTTCTTAACTTTCTAAAGCAAAGAATGCTCCTAGCCAATCCTGAAATTTCAATAGCAAAGATCACATGAGCCCACCTTTAAAGTTCCAAGGCAAAGCTCATTTATGGCCAATCCTAAAATTTCTAAAGAAAGATCACTTCTAGCCAATCCTAAAATTTC…
c132261.graph_c0	CAAATTTGATTTCAATCGTGTATGGCCCTGGGAACTGTGGGGTGAAGGAGATTGAGAATGTACCATCACCCTGATCAATGATGTCGATGTCAATGTCACTGCCACTTGGGGACCGGATGCGACAGGTGACCTTTCCAACGCCAGCCTGGGAAGCGTCTACTGTAATGACAGTCTCTTTGCCAACTGGGATGGTTCGGTCATTGCCATCAGTAATTCTACATTTGCTAGCATCTCCTGTGGGTGTGGCCTTGACATTAAAAGGTGAACCTGGTGCATTCTGGCCTCCATATTGGACAGCGATATCATACACGCCTAGATCCTCCGGTGTGTACACAACATCATATGTGCCATCTCTGTTATTCTGGATGAATGGGCGGATGAATGTGTCATCTGGACGCT…
c132345.graph_c0	TTTCTGTTAAATATATACAGCATAGGGCCTATATAACCTTCAAAAATCTGGCTTTTTTGAAAATCCGGCACTCCTCAAGTCTGGAGGTTACCGGATTTTTGATTGTCAACATGTATTTGTAGCATAAACATACAAGTTTATAGCAGTGTTCTTTGGTTGTTTTTTTATGTATACTTTTAAAACATCGACTTGGTCACCCCAAAAAATCAGAGTGTGTTTGTGTGGGGAGCTTAATCTTTATAAAATAGTTTACAAAGCTAACCCCATATCTTAAAACTATCCGCACTCAAAAAATGATGTAGTTATATCGCGTCAGCCACCTTTACTTCCCAGGAAATTTTCTGATGTCCATTTAAGGTCACTTTTAGTTTTGGTCTACCTGGGAGTACAGATCAATGA…
c132354.graph_c0	CGTCTCTTCACGGCAGCCAGTGTTTTCCCCCCACACACTTCAATGCGATCGCCATGGAGAGTGGATATCTGAAGCATGTCTAGAACTGTGACTTTGTTTTATGTTTTATTCACTCTGAAATTACTCACTTGTGGATTATTGTCGTCTGTTATTCAGAAATGTGAACAGAAATGCGCAACGGCAGAGATGTTCGCCAACGAGGGAGGGACGGACTTATTTTGTGACCGCGAATGCAGCTTTCGTCAGTGTCGGAGGGGCTGCTCCGTATACCCAGATGCTCTCCACACCAGTTGTCAGAGCTATTGCAGGGGAGCCTACTCTCAGAATGGGACAACCACAGGCGCTGGGAGTTCGAACCAAGACGAGGTCAGAAACTGCCACCAAGGATGTGTGACTGCC…
c132429.graph_c0	CTTTCACTGACAGACAAGACACGGACAGCGACCGCGGATAACCTCAGCTTTGATACTGTTAGATCCAGAAAACAACCAGCATGGCAGATAATCCGTACGGTCCAGTGACAATGACAGACTCCTCACATCTAACAGATGATGACTGGGAGCTATCGCTGCCTCCGATCAAATACAGAAGATACCCTGGAACAGACACAATAAAGTCTCTCTGTCAGAACCTGCGCCAGCATCACAAAACTATCACTATTGCCATCACAGGAATTTGTGTACTTGTTCTTATTGCAATGGTTGCTGTCACTTTTGCTATCGGCCACAACTCCAAGAAGCTGCATTCTGATTTCCCGATGAAATGGCACAGTGCTCATCGAGGCTTGGAATTTTATCCTGTGCCAGAGGATA…
c132474.graph_c0	CCAAGAAACAAATACATCATGCTGGCATGTAAAGAAAGGACATCCAAGAAACAACTACACCATGCTGGCATGTGAAGACATCCAGGTGCATACTTTACACAGAGCTGAGGAGAATTGCTGAGAACAGGTTATCAGACAACTCCAATATTAGTCTTCAGACTGAATAACCTAGTGATGATGATATGTGGGAGGAGACTGGGGCACTTATGCAAATATTTGTCTGCTGCACATGTGATCCATAATCTCCCCACACCCCAGTCAACCCAATACAGACAAGAACAACACATTACTTTCTGACTTTGAACAGGAAACAATATATTACACAATCATATGTACTGTAAGTTCACAATTGATGACTCAGTACAGTCAGCGTACATGTAGCCAAACTGCTGTGCATAC…
c132512.graph_c0	GCTGCTGTTTGCAGTTTGCACACGCCAACTGCAGGTTTATGGGGGGTTGGGGGGGGGGGGGAGCAATTTTTTCCCCTTTATCTTCCAAATCAGAAGTTTTTAAGCTGTGAAATATAGCCAGGAGAGTGTCATATTGCAGGCTAGGCCTGATCTACTAGTTAGTGGTAACTACTGCTGTTGTTGACCAAATGTGCTTTGTAAAAATGGTCACTCCTCTAAGTCATTTTACATATAAATATGTCACATTACATATAAATATGTCACAATACATATGAATATATGGTGGAGTTTGTGTCTGCTCCTTTCAACATAAAAACAAAATGTTAAACACAGAGCCAGAAAAACTACTTCATGCACACATGTCTGTTTATTCAAACAGACAAATGACAGCCATGAAGG…
c132634.graph_c0	GAGAGTGGCCGGCTGACCCCATCGAAGCGCTCTGTGAGTCTGAGCATCACTAGCTTCCTCAAACGTGTCTCCCCACACTTTCGGCGGAAACGCTCTAAGGATCGAAACAAGAAGTCCAGTTCTGCCGAAAGCTCTGCCCAGAGCCTGGCCACAACGTCCGACCCTGAAACTGACCTGGATATAACTGCTGCTGGGGACAACAACAAATCCAAGCGCTCTGGGCGGTTCTCTCGGAACAAAGTCCGTCAGTCCTTCCTCAAACTGGTGGGAGGCTCAAGCTCCAGAAATAAGAAGAAGAATAAAGCAGCTACTGAGTCCAGTCATTACACCATAGAGCCACAGGATCCAGAAAAGCAAACATCATCTGAGGAGATGGATGAGATTGCAAATGGGTTCATC…
c132667.graph_c0	GTCCCCTAGAAAACACACCTGACGCAAAAAGCCGGTGACGTCGCTTACATTGACTGTCAGGTGTGTTGCGGAAGTAGGTCGTTTGGGACGGGACATTCACAAGCTACTAACAGCGGGGCGACTTTAAGAGTTTGTGTACTTCTGTGTTGTGATTTTTCTGTGATGGATTCATTTCAGTCTTTGTAAACAGCCAGGCAACACTTTGAGAATGACAGATCCTTTCATCCTGGAGGAAGAATATGTGGTGATCGGACCTCTTGAGGAACCGGCAGGGAGTGTGATGGACGAGTCGTCCCAGCAGTACAAGGTGATTGACGTTGCTCCCCTTCTACAGTCCAGATACGCTATCCTGTCTGGTGGCAAGGCAAAGAACGGGGCTCCAATTATGACCTTTCCTGA…
c132690.graph_c0	CTAGTATCCAGGACATAGGATTGTGGAATGCTGTGGAATGCCCATATCCTGACAAGGGGCATGAGTGAGCATTATTTGAGGCTAGGTTTCTCTGTGGTTCTTTACTTGAACATTCTTGCTTTCCTCTGTGCTAAGCATTCCATGTCAGTTGATTGCGTGTCAGTTCCGTGTGCTACCGTTTACCTCTCTCTGTCTCCTCTCCTACATGATGGCGGTCATTGTCTTGCCACTGCTGTCATTGCTCATCTACAATGTGACACTTGTAGATGAGCTATGACAGCAGTAACAAGACAAGGACTACCATCATGCAGGAGATGCAACAAAGGGAGATAAACCGCAGCACACGGCACTGGCACGAAATCACTTGACATGGAGTACATATCGCTGATACATAAACAC…
c132704.graph_c0	AATACATGCAGGAAAAGCCTGGCCGGAGATATCAACAAACTGTTTACATATTGCAGGCCATAGCTCCCGGCATGTCACCCCCACTTTGCATGCAGACTTTTTGCCCAACATTCGGCACGAGCAACTGGCAAAAGATGCACACTAATTGAACATGCGTGTTTGTTTCTCAAATATTTACCTGCAGTTTCCACGGCCACAATAAAAGCGTATTTTTGTCGTTTCCTGAACAAGATTCTGCAAATTATTTTGTGAAAATTGTAGTTTCTGTGTCGAGTCTTCAGTTTCAAGAGAACTTAAATGTTGTTGGACAAATTCGTTGTCGATTTCGGATTGTTGAACGTGGAAACGTCTGGAGATTTTTTGTGCAATTCCTCCCCCGCGGATAAAGATGGACTGCTA…
c132766.graph_c0	CAACAAAATTCAGACTGCAACAATAACAAATAAACGCCTACAGTATATATTCTGATTTCTTATGACTAACTCACCAATACTACATTTTGGGCTGGTAAAGTTCTTCATCTGTTCTGTCAGGATGTGAAGAGAATTCTAGAACCAACTCTATTAAGTGTCTCATTTACTGGTAGTCGTTGTCTCAGTTACTCTGTTTTCTTTTGAGGTTTGCATTTTATTCATTGCTTCCGAGTTTTGCTTTCTGTGAAACATGGCCATGTGGTAGTTATCATATGATAACCAACTTTTCTGTTTGTTAATGAAATCTAAAACCAACAGTTCACCAACTTGTTTTACATATCTTATTCTGCAACTCTTCAGTTTTGTAAAGGACTCACCACAGTAATTTTAACTCTGTCG…
c133092.graph_c1	CCTGTCTATATATTTGTTAAAATTGCAGTAGGTACAGCGTCTTTTGCAATAAGGCCAATGAACATATAAAGCTGCTGTTGAATGCCATTGTTTATGAACTGTCCATAATAGTTGCATATGTTTATGAAGAACTAAACAGCCTTTTCTCATCCTTGTGTTTTAATCGTTCTGTAGTGTGTTATCTGCAGTCATAGTCTGCTACACACAGCCTCCATTGGCGTGCAGTTACCGGAGCCGGAACTCCCGGGCTCTAATGCAAGCAGACTCCATAGCTAGACGGCGATCGTTGAATGTTTACATCATGGCGGCAGAAGACAGCGCGGCGGACCAAGCCGCTGAAGATGAACAGTTTCTCGTTCACGAAACGTTTAAAGAAGTGGATGAAGTTAGAGAACTTAT…
c133150.graph_c2	ACAGTTGTATTGGATGATTGGGCATTGGCTGCCCAGGCCCATTGCCGTTTTGGTGGGGAGGTGGAGTGAAATGTGAGAGAGCCGTGCTTTTTTCACATTTTGGTGGTGGTGTTTGGTAACAAATGTGTGTACTTTGTATATATAGGTACCTTACAAAAGGCAAAGTGCCCAGTTAGTAGTTTGGCAACTCCTGCCGCCAGCGGCTCCACAGGGGGGCACAGTGGTTCTCAAAAATTGCCTGTTCGTCTAATTTTTAAGTATTATGCGATGTGATATGTGTGGTTCGGTGTGATATTTTGGTGTTATGTAAGTTGATAAGCTAAATGAATGTAACCAACGGTTCTACAAGTGTTGCAGGGGTTCCCAGCGGTTCTCAAACTTTCCCGACTTTTAAAAATT…
c133235.graph_c0	ACCAGTTCCAACCGGTTCATCACATTGGGTGTTTTCTTCAGATTTTGGTCAGCGCTAGAAGAAGACTGACGTACAGGTCTCCCCTATGTTGAGCACCTAAGAATGAAAATGGCAACTCTAGCAGAGCAAGCAGAAAAATTGTTGGACTTTAACCAGAAATTGGATATTCAACTTCTGGATAACATCGTAGCATGCATGTACACTTCAGATGGCCAACAGCAAAGGATGGCCCAGGAGGTGTTGACCACCCTGAAAGAGCACCCAGATGCATGGACCCGGGTGGACACCATACTAGAGTTCTCCAACAACCAGCAGACCAAATATTATGCTCTGCAAATTCTAGAAAATGTCATCAAAACCAGATGGAAGGTGTTGCCAAGGGCCCAGTGTGAAGGCATT…
c133341.graph_c0	TTAGTGGTGGTGGTGGAGTGTGTTTTGTGTGAGGTGGAATCGGTTTCATTAGTATGTGGTATATTGGCTCAGTGTTATGTGGTAAATTATTTCAATAGTAAGCGGTAAATTGTTTCATCATTATATATTATATTGTCTCAGGTCACGTATTTTGATCTCTTCTGCCTTAACACCATCCGGGCGACCAGAAGCCTCCATAATTCTCAGGGTCCGCCAGCGGGCTGGGCTCTGGAAAGTTCGGGGGCACATATCGTTTCTTGTACTTCATTAGTCTGTCGTGGAGCTTCTTGGCGACCTTGGGCAGCTGGTCGTACAGGTTGTGCTCCTCATATGGGTCATCTTTCAGATTGAACAGAAGTCTCGAAGAGAGGGTGTCATTGTAGCGGCTTTGTGCGACCC…
c133355.graph_c0	GGCTGACTTCCCCGAAGCCGTTCGTTCTACAGCTGAACTGTGAGCCGGCCCCCGGACACCTGTGTATTTGTTTACAGAAACCTGCTTCTGCAGGCTGGACTGCTTATTTGTTGTTTGCATTTATTATCGCGATATTCGTGCTTCAGGATAATGCCGGATGGATTTTTGATACCAGATTTATGCTGGATTTAAGCCAAAGTCTTGAGATGGAAGAGGCGTGTCTCATTCCGTAGGAGCGTCAGCAAGTAGAAAGCTACAAGACTGCATTGAACTACTCCTAAAGCACATTAGCCGAAACGTCAAAACACGCCGAGTCAGCCCATGGGGAGCTAGTTGAAACAGGGCAGCCCGGTCGGGTAAAATATGACAGACGAACTAGACGTCCTCCCTGCGGACTGG…
c133388.graph_c0	GTTGAAACAAAATTGCGGTCCGCATTCGATTCGATTCGATGTTTGGAAAAAAAACAAAAAATTACGCCTCGTTCAACCAGCCTGAGTCCGGCTATGGTTATATTTGTGGCGTGTAGATTTTGTGGTATCTTCATTTTATTCTCTTTGCAGATTCATTTTTCCTTGTTGCTCGTCTGTGCAGCAGCTGAGGTCGTGTCCTCCTGGGTCTGTGGCAAGGTGCGTGAAGGCATGTCCGGCGTTATGGGATTTTATGTTGCTGGTGACAGTCCGTTCTCCTCCCTCTTTTATGGCTTGTGGCTTTTATTGCTTTATTTGCTTTGCTGGTTTCAGTACTTTCTTCTTCTGTGTTGGTGGTGGCTCTTTGTCTCTCCTGATTGGATCTCTGGGAGGACTGGCAGG…
c133538.graph_c0	GGGAATCAGCACGCCATCTTGAATTGATATTTGAAAAGGCCAGCTCGGCTCCGGGGCGTATGGTCGGAGGAGATAGATTGTGAACGCAAAAACTGTGAACTGTTTCGATGATTATACTTCGGTCCACAAGGGCCTGTTTCGAAACCCTATAAATTGTGGTCAGCATGAGTAGTTACCAGATGAACGCTAGCAGTGGATCAGCTCAGACCATGGGTCCATCCAGCGAGCCCAGCTACATGGATCTCAGCAATATGCCCATGGACAACAAACAGCAGCAGACAATGATCTGGCAGCAGAACCAGTACATGAGTGATTCTGGCATCCACTCTGGCCAGACCACACAGGCCCCCTCCATCAGCAGCAAGAGCCATGGGGATGATGTTGAGGACGGAGAAATGG…
c133613.graph_c0	GAAGGGGATTAGAGTTTCAGACCTGCAGGTAACTTAATGTTCTGGACCACAAGATGGGGCACTTTTTTGAACAGCAATTGTATGTATCCATTCTCATTTAACCAATGATACACATATAATGTTAAACTGATTATTATATTTGCTTACTGTGAGTTTTATATTCATTAGAATGTTCAGTGTATAAAGCACATGGTGTCTGTATAATTTATAAACATACAATTTAAAAAAGAAAATGCAGCAATTTTTGCAATGAAGCTATCACAATCATAGGGCTATGCTGTTGTATGCTTGGCAAACAGCTATTGTTCATGAAATAGAATATCACTGAATTGTTTGACAATGAAGCAAAAACTATGAACAGACTTCTAAACATGTTAATTTTCTGAAGTCAAATGCAGG…
c133650.graph_c1	TTTTTTGTTTTTTTTTACTTTGAAGTATTTTTCTTTATTTTCACTGCTAACACCACAATGGCAACATTCTGCAGTGTAGTAACCACACGTTTCCATTCCACCGACTTCTTCATGAAATATTAAAGCAATAACATCATTCATATATGCACATATCGCCAAAATTACAACCTGATTTATTTAACATGTCAATAATAAATACAATTTCATTATCAGATTAACATATCCCCTTCATACACACACTCTGTGGGTTTCATGTGTGTTGTTATGATGTTAATATGCATACCACAGGACAACGTAAAAGATGGTAACATATTGTAATTTTTTACATTAAATAGCAGCATTTATTCGTAGTTGTTGAATGGAATGAACTAGTGCTATCCTGCAGTAAACATTGGGGAC…
c133688.graph_c0	CACCACCATTGCTAGAAACACAAGATGAACACGCCAACAGCCCCGGCGAATTTTCAACGAGCCGTCGTGAAACAGGTCTTATCTGGGGACACTGTTGTATTACGAGGTCAGCCCAAAGGAGGGCCGCCACCAGAAAGAACAGTATGTCTCTCAAATATTACTGCCCCTAAGTTAGCCCGAAGAGCTAATCCAAATGTCGAGAGCTCTGTGGAAACCAAAGATGAGCCTTGGGCATGGGAAGCCAGGGAGTTTTTGCGGAAAAAACTGGTTGGCAAAGAGGTGGTTTTTACAGTGGAATACAAAGTTCCAGGCACCGGGAGAGAGTATGGAATCATTTACTTGGGCAAAGATTCAACAGGTGAAAATGTCACAGAATCCTTAATATCTGAAGGTCTGGTT…
c133810.graph_c1	CGGAAAGCTTTGTTCACTCACAGAGGGGAAATATCCATCGATTTTTTTGTCATTCCAGCCGGAGCTGGTAATTGATACAAAGACACAGCAGGAGAGAGTGGATATTCTTCTTGCCAGAGGCCAAGGATTTCTGTTTGAGCATGCTAATGTTGTGCTTGAAATCGATCTAGAAAATCTGGTCTTTCTGTGGAATTCTTATGTTGAGAGCTTGCGCAAGTTTTGTTTTTCTTCCTTTCATGCTGAAAGCAAAGAAGCTAGTGAGTGTGATGTAAAAGCCAATTGCAGACATACAGAATTAGAAAATAATAACGTGCATCTGGATTCAGAAAATATTGTGATTAATTCACGGACTTGTGGACAAGAAACTAACAGTGATTTGTCTGGTGTGACAGGTGGTGA…
c133840.graph_c0	ATCGTTCAGCGCCCCGCATGACAACAGATGGCCAGTTTGGCATTTGGGCTTTTATTTCATTTCATGATATCCGATGTTGTTGAATCAAGGATGTGTGTTCGCTTGGGAACGAGCTTGAATAGGCAGTTTTCTGAGCTTGGGTTCTGTCATCACCTGACTTGCTGAAGCCGTTTTGTGGGAGGAGAGCTGGGAACTTGGACCCTGGATGAACACAGCTGCTGCTTGTCTTGTTGAATCAAAAGAACAAGCCAGGAAGAATGTCCACGCTGTACACTTCTCATCCACACGTAATAATCCAGCGTTTGTGAGACTGGTGAAACCATGGTGACCCCAAACTGGCTTCCATACCTGCTTCTACTGGCCGTCAGCCGTGCAGTATGCAACCTCCTCATATCACAT…
c133855.graph_c1	GTGATATTCCCGCTTGTGGTGTACACAATCGTGACGATGGGCAAGAGCATGCCGCCGGGTCTGGCTTGACGTTATTGTTATTACTTTTGTTGCTAGATTCATCGTTTGGCTTTAGGGAAGAACCACGTGCCGGCCGGAGTACGGGAATAACAACAGTTCTGTAGCAGACAGCCAGGACGGGTCCTCGGTGGGGACCGATGAAGCCGTGGATGGTACAACAAAGTCTGGCGGCATCAACAATATGAGTCAAGGCCGCCGGCCAATGCTGGGAGCTGTAGGTGGCTCCTACCTACCGCCCGGAGCCCAGTACATGAACCAGCAGATGCCCATGGGCCCGGGGTCGAACCCTGGTCCACCACACCAGCGGTTTATGATGATGCCCAACCACATGTATGGCCA…
c133886.graph_c0	CCGGAAGTCACAATCCAAGTCACCGCCTCCAGGCATCAAAAAGATAGGGAGACTGAAATAACGGCTTAAAGGGGGACTACTCTCATAATCAGAAAGCTTTTTTCCGGTTCTATTTTTACAGTCAGATGATAGAAACATTAGGCTAAAGTTGGGAAGCAGACATGTTCTAATTTAAAAAAATAAAAAACTTTGATGGCCTTAACCTATTTGATCTACTGCTTGATTTTACGTCTTAAGATAGGACTCCGCGGGCCTGCTCGGAACTGGGGCGTAGAGGTGTAACCTCCTAAGCGACCAGGCGATGAACCACGCAGTGGTGACCTGCGACGAGGTGTTACTGGATGCGTCAAACTCTCCTCTAGCTTGCGAGCCTCATGTTCAAACAAAATGGGGTCCAGA…
c133903.graph_c1	GCTAGAAACCAAACTATAATCTCTCTCCCGGAGGAGAATCTCGCACCGGTGAGGGTCCACAAGCGCCTGCAGTCATTCTGGCAGTGGGACTAGCTTATGTTTCGCAATCTGCTTCCAGCTTGCTTGCACAGCACGCTAGTCCGATTTGTGTCCCATCTGATAGCTAGCCACGGTCACCACTACTTGACCGTTGCTTGACATAGTTCTGTTTTATGAATTTGACTACCGACGCTCACACCAGAGAAATTTGTGTACTCTGAATTCAAGGTTTGGAGAAATTTGTGTCTAAATTCTAGGTTTAGAGAAGTTCATTGATCTTGTTTATCAACCATTATCTACATTACATGATCACAGACATCCAGTCTGAGACTGAATTGTGAGACTTGCACCTAACTGAAG…
c133919.graph_c0	AATATATGTTCTTCCCTTTTAATTCCCCTTTTGCCCTCTTTTAATCCCCAGTCTCACGGCACCCCGGAATTTAAATACCCCTCCCACTCCATTATATATGATATATTCTTCTACATTTAGACATTTCCAGGGCATCAATTCCACTCTCTAATTGCTTGTTCATTGTTCAGGTTCCTGCGTCTTACAGTATCTTCATTTTTAATATATTTTAAATCTCTCCAGACGTTAATATATTTTTTTCATTGTGGTTGAATATATTTTTAGCCATTCTCATTCCCTTTTTTAAATATTTCTGTGTCATCTTTGCCATAATCTGTTATTACATGATCAGGATAGGAGAAACACATTATATTGTCCAGTAACTCTGATTCTAAATATTGGTGAAAGGAATGCAAATAA…
c134004.graph_c0	CAACACGCTAGCGACACGGCCGCACCAACAGGTAACACCGTGTAGCGCTGTGTCACTAATATGTAGGTGTGTCATCAAATGTTTGTTACTTAACTGTGAAGAAACGAAGTGACACACTGCGGCATTATTACTTAATAAACCGAGATTACAATGGAAAATATCACAGGTAATCAAGCAGTCAACACAATGACCCAGTATTCAAACTAATGCATTGGATTTAAGAGAAGCCAGACATTTTAACAATGTGTGTTCTGCAAAGAAAGTCTCAGTCATCACGGCCAAACAATTCTGGCAATTCAGGATTGAGAACTAACTCCTCTAGTTGTGGATTACTGTGCGGTAGAATGTTTCTGAGTATAATAGTGGTCATCTCTCTGTTTGTGGACACCAGCAATTGTG…
c134074.graph_c0	GTGATATTCTAAACAGTTTGGATGTTGTTTGTTGTGGATTAGACAAAGTTTCTGCTAATGTGTTCCAATTCCACCACGGTATAGACAAACCAATGGTGCGCCAGGCCTGAATGCGGTCCCGCAACACGGAAGCCATCTCGCAGTTACAGAATCTGTCGGCGTATTTCTGTGGAAATAAATAATGCCAGCCTAACTGTGCACGTCGTTGACGCTCTAATGTAGACTTTGTGCGATTTTATTTCTTGCCAGTCGCTTTTTCCGTTAGACAGAAGATGTCACAGGCAGGCGAAGAAGCCAATGGAGATGTTAAAACCGTAGAAGGAATTCTAAAACTGAAAGGGAATGATGAACTTAAATTTGGTCTTTTAATAGGCCTGATCGAGTTGGAGCAAGCGTCCA…
c134103.graph_c1	CCATGTCAGAGAACCTGCTGGTGTCAGCGCAAGTGTAGCATGCCTGCAGGATGCGCCAGATGTGCTGGGTCTCATCCAGGGACACTTCCAACAGGTCTCCTTCCATCATCAACTCCTCCAGCTGGGCTCTCTTGGTTTCTGCAACATCCAGGAGTGGAGCCTCGCAGGTGCGTGGGATCAGTGGAGATTTACGCTGGTTTTTGCGAGGTGATCCATTTGACACTCCCTTTGATACCGACGAGTAAGCGTGCTCTGAAGACATTCCAAGAGACGTCACCGATGAGATGTCAATCTCAGCGCCAATATCGTGAGACATGGGGTTGGGAGTCAGAGCAATGGACTGAGGCAGAGGAGACAAGTCCCCAGACGGAGAAGCAGGGTCGTCCATATTGACCCCAA…
c134145.graph_c0	CACAGTTACACTGGCAAAAAAAAAACAATTTCAAGTAACAGAGGTTGGCCCTGAGCACTTTGAGGTGGCCTCAAAATCCAATCAATAAGCAAGTAATACCTTATTTGGTATCAATTGGTGTAAGGCCAATGTAGACAGCTGCTCATGCACCAGAGTTTTCCGGTGAATTTATCACAAATTCATGCAATTTGTAATTAAAACTGTCAATAAACAATGCCAGCCAGCACACGCCCATAGAATTGTCAACAGGAAAGTGACCCAGATAGAATTGAGGTCAGCAAAGGAAGTGGTTTCCAGTCTAAGAGAGTTCCGTCATTCATAAATTGGCATACAGCACTGAAATTCACACACAGGCCTGTGACGTCACGTACACAACACACACGGAACAAGCAAGCAATG…
c136530.graph_c0	GCTACTGCTGTCGTTGCTCATCTATAATGTGACACTTGTAGATGATAAGGATAGTTTATTATTTCCCGACAATGAGCATGAGCTAAGTGCCACTGTGGAAATAAGAATATTTCAACTCAGAGCACTACAGGCAACTATTTACTCCAGTATTAGGTCTGGATGTAGGAGGATTTACTCTGTGCACAAACTTTGGATCGATGATCTGCGTTCAGAAAGAGTGGTTGCGTAAGCCATTAATCTGAAGCTATTATCAGTAGGCAATAAGAATTATTGATGTTCCTTAACTATGTCTGTAGTGGAATGAGAAATAACCTTGTATTCACGATGTTAACATGTCAGAGTAGTATGTCTTAACAGCAGGCAGACTGTTTACAAAACAAATAATCTTTTGTTGATTGT…
c137611.graph_c0	AGTCTCCTCTCCCAGGTTAGAAAGCATACTGTAATAGCTTTCCTGCAGGAGTATTTCACAGCAGTACACGAAATTCGTAGCACTGTATCCAATGTGGATCCAATGAAGTCTGGGACTAAATGCTGCTGTCATGCTATTGAATATTGATCTTATCTCCCATCAAGTGCGATTAATCTATACACATGTTGGCCTAACACAAAATACACGATAAGACTCAAAGCGTGAAAATGGGCCCATTACTAAAAAAATGAAGACAAAAATGAAAAACTACCACGCGAAAGTCACGCTTTCTGTTTGTGTATTATCTTAACTATAGACAATTTAAACACCATTCTTGTATCTTCTTCTTGTGACCGCATTCTTCTTGAATAAAATCATCAATTGTGTTCCCTTGATGAA…
c138145.graph_c0	GAGACTGTAAGCCTTTACTTTACCAAACACCATGGATGCTGCTGAGAGCTGGTCGAGAACCAAATGGGTCTTCCATTTTATGCTTATATTCGCTCATTTCTCTCTTCTATCACTAGCTGAAGATGGTCTGGTGGCCAATGGTGATTTCGAGACGCCACCGTCCGGCGGCTTCCCAAGCGAGGCAATATCCGATGGACCCAATGAGATCCCCAGCTGGAGCACGAAGGATACGGTGAAGCTTGTGTCCGCCGGTGAAAAAGTGAGCGGCGGGATGCTACTCATCGTACCCCGAGGCAAGCACGCCGTCAGATTGGGCAACGACGCGGAGATCAGTCAGGAAGTGACGGTTGAGAAAGGATCGGCGTACGCGGTTACTTTCAGTGCGGCACGCACTTGCGC…
c139294.graph_c0	GATTTGAGGAAGAATATACATTCCCGTGGGGGCCTCAATCCTTCGAAATCGTAGCTTTGGAAGCATGGACTTCATAGCTACTATCCTGTTTCTAGCTCTTGTCATCTCCTCCGCCAAAGCTTTAGACCCTTGCGGCTCTCAGCCAGATGACTCGGACCTTTTGGTCATCCCAATCTATGGCAAATGTTCACCATTCAACCCACCCAAACCTGACTCATGGTTCAACACAGTCATGAACATGGCATCAAAAGACCCAGCAAGGGTCAAGTACTTGTCGAGCCTTCTAGCCCAAAAGACCACTGCGGTTCCCATTGCTTCAGGCCAACAAGTCCTAAATATTGGCAACTATGTCGTCCGGGTAAAGATTGGCACTCCGGGTCAGCTCATGTTCATGGTATT…
c141941.graph_c0	AGCAAAGTAAGATGACAGACTTGCGTCACAGAATCTTTGATTAGTACTGAAACATCAAGCTACAAACTACACAACTTAACTAATTGAGACAAAAAGTTCAGGCAGTCAATAAAACAACAAAAAACCCAGTCCTACCAACACTAGAAAACAAATGATATTTGAATGTCCTCAACATTAACAAAATAGCAACAGGAACCATGCTAAGTCAAGTCTCCAGGAATTCCAATGTCATCAGCAAGATCATTCATTGATCTATGAGTTTCAAGAAGATGGGCTCCGTGAATCAGCAGGGCGGCGCTGCGGTGAAACACTCCGAGGACTTGGAGACCGTCCATCACGGCTCCGTCTACTAGGACTTTCACCCCTAGGGGGAGATGTCTTACGTGGGGAAGGACTCTT…
c142354.graph_c0	AGCCACAGAGCCCATCAAAGCTGGCTGTGATATGAATTTTCCAACAAATCACAACCCCTCTGACGGGGCTACAACGGCCAGCAATGTCACTCCGAGTACAGCCTGTCTGGTCATTCCATGAATCAAAAACAAAATCCAACCAATATAAGCAAATTGTGCCTGCATTGATGCCATGCAATGGAATATTTTTTTTTAAAACGGTGATTAACACTACTGCACTGACACCATGCAATGGAATGTAAAAAAAAAACAAGATGGTGGTTAACGCTACTGCACTGAACCAAGCAGGCTGTGATATCAATGCTGGCACACATCCCAGCCACCTGGTCCGTGCAGCAACCCTCTGTCCCCCCACCGGATGTGCCGGAGAACTGGTGAGCACAAGTTCAGTTAGAACAG…
c143081.graph_c0	AGCTGGAGCTAGTACTGACCCACTACAGAGTGCATTAGCTGGAGCTAGTGCTCCTGCAAGCGGTACTGACCCTCTGTTGCCTTCCTGACTAAGCTCCCAGTCACTGTCCAGCACAGGTGCAATATCTCTCCAGTCTGGAGCAGCAGCAGAGTTCTGGAAGACAGATGAAACTTGGACAACTCCGCAAGACTCATTCCCTTGACACTGCACGGCCTTCAATGACTGACTCCTGGTCACAGTTTTCTTGGTGTTTGTCCCATCCACTTTGATTAGATCTGAAGACTTTCCTGAATTGTCTTGAATATAACTTATAGATTCAACAGGATTCACCTGAACTCCCAACCCATCAAGTTGTTCTGCCTCTAGTTGTCTTGTGGAGCATGTTGAATTAGCAGGCCC…
c143470.graph_c0	ATCGGCTCCACCATAGGCTCTTCCTTCGTCTGTTAAGCTCGTCCACGCTCACGTTCACTGTTTTCATAATCTTCCTTTGGAGACGAAGTACTGACGCAAGAGCATTCCTTTGAGGGCTTGCCTTCTTTTTAGGCTCTTGTCTTTCTCTCAGATCTTGAAGTTGAGCTTCTGTGAAGCCACCCTCCTTCTCTGTTCCAGATTTTGCCATTAGCTGAATAACCCATTCGGCAGCTTCTCCATAATCCTGTTGTGTTGCTCGAAACAATTGCAGCCTGAGATTCTGCATGAGGGACAAAACTAATAGTCCTTCCCTATCGAAGTAAGGGTTAGCTAAAGCTCCCTTTGCACTTATTCTTTGTCCTGCTTTATATCGAACCATTGAAGTTAGAAGCTCCCATC…
c145349.graph_c0	GGAGTTTCTCCTCGGGACGGAGCAGGAGGCACGCGGAGTGAGGCCACGCATGAGCCGAAGCTAACCCCCCACCCCAGCCGCAAAGAGTCTACATGTCTAGGGTCTAGACATGTTCAGCTTTGTGGACCTCCGGCTCCTGCTCCTCTTAGGGGCCACTGCCCTCCTGACGCATGGCCAAGAAGACATCCCTGAAGTCAGCTGCATACACAATGGCCTAAGGGTCCCCAATGGTGAGACGTGGAAACCCGAGGTATGCTTGATCTGTATCTGCCACAATGGCACGGCTGTGTGCGATGACGTGCAATGCAATGAAGAACTGGACTGTCCCAACCCCCAAAGACGGGAGGGCGAGTGCTGTGCTTTCTGCCCGGAAGAATACGTATCACCAAACTCAGAAGA…
c146316.graph_c0	TGATGGAAGATCTGACAGAGACAAAAACGAAAAAAAAAGGTGCCACACAATGAGACTAAATGGCTGTCACCTTTACCCAGAAACATCTGAAGCTTATGATGGAAGGCAAGCGACATGCATGCTCAGACATACTTTTCTTTCAACACTTTGCTAGCAATGTTAAATGTGGTCCCTGTGAACATACCATCAGGGTAGACCCAACAGATGGGAGATCATAGGCTTGAGAAAGGCTGCTATGGTTTCCGGAAGAGGCAGAACATGAAACAAGTTAGAAATATGGTGCAACAGAATGCATCAATGCCATTTAGGGATAATGAATAAAGTGGTTTGGACATCTTAGAATGAAACCTGATGATCTATCAATAAGAGCATACAACCAACACAGATCTGGAAACAGAG…
c146755.graph_c0	AAAATAGAATCATGTAATGCACCTGATCAGCAGGTGGGCATCATCCTGTAGATTTCCTACCTCGTCTTATACTACGGTGGTCGATTGACTCGGTGCAGGTTGTGATATGGGCTTATTTGAATTTTGCTTTTTATACAGTTCAAGAAATGTGGATTCTGAAATGAATGGTTCGAATACCATCAAATGGTAATAAAAGTAGAACATTATATACCAATGTAAAGAGACACTGTTATTTGTTCATATAATGAAAAGAGTGGCATTGGAGAACATGATGGCTGGAAAAATCAGTATAGAACAGGCGGAGGTAGGAAAGAGAAATAATGCTGAATGAATTCAAATGGTGATGTGGAGGAACGTCGATAGAATTGATCCAGAACTCCAG
c147601.graph_c0	GCCTTTTCTAATTGGCTCCACTTCTGCTCTAGTGTTCCGATATATCCGATGGACATCCTCACCAGCCCCGGTGAAATGCCGGCAAGTTCCTTCTCTTCGGCATTCATTTCACTGCTGGTGCTACTGCCGGAACAAGACATGAGAGTCTCGTAGTAACCCAAGCTAACCGCCATGAACCCAAACTGAGTATAGTTTTGCAAGTGGTGCATCAGCCTATTGGCTCTTTCTTCGGTTTCCATGTCAACACAAAGAAGCCCACCATACCCATATTCCTTGTTGGCCATGGACTTCAATAGCTCATGCTGAGGGTGATCCTCGAGGCCTGGGTATATGACCTTGAGCCCCAATTTCTTCATTCTAATGGCATATTCCATGGCTCTTCGGCAATGCTCCTTCATT…
c147769.graph_c0	TAACAATGTCTATGTAACATTTAAATTCAAAAGCCCCGATTTCCTTCTCCAGTAATTGTTGCATGATCCATGATTTTCTCCTCCAGTAATTGTCATGATCCATGATTTTCTTTTCTGGTAATTTTCGTGGTCCATTATTTTTTCTCCACTAGTTGTCATGGTCCATGATTTTCTTCTCCAGTAATTGTCATATGGTCCACGATTCACATCTGATTATGCCACAGTATACATACATGTTCTCAGCTGGTTAGTGTGATCTGTCATAAGCTCTTCATACAATTCAACCTCTGAATGACCTTGGCCAATCTTTTTCAGGCTTCTATGACACAGTTTCCTCACCCCCCCCCCACTCCCACTCCTCAAAACCTCTTGTTGATTATTGAACCTAGTGTCAGTTTG…
c149359.graph_c0	TACCCAACCACTTCCATTCCTTCTTGTCGCCTTTCTTTCCTAATTCACGTTTTACAAAACGTTGTAGTAAAATTGTCATGTTCAACAACCCCGTCTTTATCCTTATTACACTCACATTCTGATAAATACATTTATATATATAATCATTCGTTACATTTCGTACCATTTTTTGTATGTTTATTTTTTGTTTTGAGCAATGAATACTATTGGTTTTAAGCCAGCACTGCCTGTAATTTCGGGCTCGAAAAAGGTCGGACTTTTTAGCTTCAATGGTGGCAATCAACCCATTGATTTTAAACGGAGAGGGGTTTGCCTGATCAAGGTTGCCATGGAAGAGACACAGACGCTTAAAGTGGATGTTCAGGGCAAGGTGGATAAGTTGGCAAATGGGCATGCAGG…
c151002.graph_c0	ACTTCATCGATCCTGAGTGGCTCGATGGCTCGCTTCCAGGTGACTACGGTTTCGACCCTCTAGGACTAGGCAAGGACCCAGGGTTCCTAAAGTGGTACAGAGAGGCTGAGCTCATCCACGGACGGTGGGCAATGGCCGCCGTGGTCGGCATCTTTGTAGGCCAGGCCTGGAGTGGTGTCCCATGGTTCGAAGCCGGGGCAGACCCCAGCGCTATAGCACCCTTCTCCTTTGGCTCACTGCTTGGCACTCAGCTCTTGCTCATGGGTTGGGTGGAAAGCAAAAGATGGGTGGACTTCTACAACCCTGAGTCCCAGTCCATTGAGTGGGCCACACCTTGGTCCAAGACTTCGGAGAACTTTGCCAACGCCACCGGAGAGCAAGGCTACCCTGGTGGCAAGT…
c151889.graph_c0	GGTCAAGCATCAAGCACTGATGTCCACACACAGTTCTTGGTGAGGTTTGAGCAAGAATTGCGTTTGGACAATCATAGCCAGATAACTTGTCTTTCGCTGCAATCTGGTCGTAGACTTCATTGCTGAAAGTAGATCTGAACCTTGATTTATATCTCCCCAACTGTTTGGCAGTCGCTTTGAAGTATAGTTCCCATGTCATCAATGATCTGTGAGTCGCTTTGAAACCTGATTAACTCTTAACTGGTCACCGACAGTATGAAACGTCACGTAGTTTGGTAAACATTTAAAAGGATACTGTAAATCACCCAACAGTATAAAATATTCCAATTAAACAACGTGTTATCAGCTGAGAAACTATAGGTAAGCTTCTCAGTTTATCTTTGGTTGAAATCTCTAAAC…
c152059.graph_c0	GAAAAGTTGATCAGCGGGCACTTGAATAACGTGTCCCCACTGATGTCGTCGGTGGCGTCCAGGTAAGTGCGACTCCAGGGGGGCAGAGAGTGGAAGTACTCGTTCATGGTCAGCTCGTGGACCAGGTCCGTGCTGAAGTTGGGGCCCAGCGGCGCCAGGACGTCCCTGACAACCTTGGCGAACTGGCTGCTGGACATGGACGTCGTGTCGGCGCTGTCGTAGATGCTCTGGAAGCCGTACATCAGCCAGAAGGTTCCTTCATCCTTGACCACTCCTGATATAATGGAGGTGTGTTTTACCTTGCCTTCAGCCATGAGGACGGTCGGGTGGCTGGGCAGGAAGTGACCGTCCACCACTGGTGCGAAGGGCGGGTCGAAGTAGAACTTGGTGAAGTTCCAC…
c152332.graph_c0	GTCCTGCCCTCGCCCTCCAACTTCATCAGGCCAGGCAAGCGGCCGCTGTCCTCCATGGCGCCAACAATTGCGGTTGACAAAACTGGGGAGGTTGTTCTCATCGTGGGCGCTGCTGGAGGAACCCGGATTACCACGACTACAGCTTTTCTGACGAGCCTGACAGTTTGGTTGGGGAAGCGTATGCAGCCAGCCATGGCAACACCACGAATTCACCATCAGCTGCTTCCTGACGAGGCTGTGATATCCAACAATGCACCAGAATGGCTAGTTGCCGGACTGAAAGAGAAAGGACACCAAGTAAGACTGGTCAGCTGGGTCAGTACCCCGACAGGGATCCTTCAGCTGACCCCGGGACACATATACGCCGACGCCCCTGGATTTATAGTAGATGGCTTTTAG…
c153574.graph_c0	GGGTTAACACAGGGTGCACCTCTAAAAACCACAGTTACTGGGGTTGAGATGTTCAAGAAAATCTTGGATCAAGGACAGGCTGGTGATAATGTGGGACTTCTTCTGCGTGGTCTGAAAAGGGATGATGTGCAGCGTGGAATGGTCATTGCTAAACCTGGAAGCTTGAAGACATACAAAAGGTTTGAGGCAGAGATATATGTCCTCACAAAAGATGAAGGTGGACGTCATACCGCCTTTGAATCAAATTACAGGCCTCAGTTCTATCTGAGGACAGCAGATGTGACTGGAAAAGTGGAATTACCCGAAAGTGTTAAGATGGTTCTGCCGGGGGACAACGTTACTGCAACTTTTGAGCTCATCTCACCTGTGCCTCTTGAAGCAGGACAAAGATTTGCCTTG…
c153840.graph_c0	GTGGGAATTATGGTTTACTAGACACCTCCACCTTTGTACCAAATCCAGACTACTATAGTGCTCTTCTTTGGCACCAATTAATGGTAAGAAATGTCCTGTCTACAAGCTTTGATGGGACCAAAAAAATACGCTCCTACAGTCACTGTGCAAAACAATCAGAAGGCATCGTGGTACTATTTATCAACCTTGACAAAAGCACTACTGTCCAAGCTAAACTTGCATTCAATAGTACAATGACCTTGCGACACAATCACGAGTCTCGGACTTTGCGCATTCAGCGCATGTCTTCTAAAAAAATGATTATCGAGCTGCCTCAAATGGTTGATGCTGAAATCAGAAGAGAGGAATACCATCTAACAGCAAAAGATGGAAACTTACAAAGCCGAACCATGCTACTGA…
c155143.graph_c0	TGCTGTTGTTGATACATGTGTGAATTCTGTCATGTGACTTGGGCTTTTCCTGAAATCTGGTTGCAAGATGTGCCCGGTGTCACATTCTGACTGGACTTGCTGTGACATAATCTCCTGCTTGATCTGAGGTCTTGTGAGGGGGTAGCTACTGGCTACCTCTGGTGCCTTGTTGGCTCTGGTTGTAGCATGACCTTGTGGCAAGCTTGAGACGGTGGTAACTGGTCGATTAACAGATGAAGTAACATACATTGTTACTGGGTTCTGCGCAAGTGATCTTGAGATTGTAGTAACTGATGGGCTAACAGATGAAGGAACTGGGATTATCAGCTGCTTATGTCCAGGCAATCTTGAGGCTGTAGTTATGGAGGGGTTAACAGAGGAAGTAACCTGTACTGTTAC…
c155269.graph_c0	GGCAATATGACTGATGCTATATAATATGGCAATACGACTGACTATATACAATCTGGCCATATGAATGACGCTGTATAATCTGGCAATATGACTGACGCTATATAATTTGGTATCCATTGTCCTTACCGGTGCGCAGGAAACCATGCAAATAGACTCCACTCTTGGACTTATGATCTCACGCTGTGTTGAACAGTGTAAAACACACACGGAGCACCTTGGATGTGGCGAGCCCAAAGTTGAGAAGTGTGCAACATAAGGGAAGAATCTATGACCTTAGCACTGAGACCTTATCACGTGCTGAGAATGATAGACTCTCAACTTAGTTCCACCACGATATCTTATCTCCGGCTCTCTTGATTGCATCTACCTGTGTATCATTCTCACATCAGCGTTGACAAC…
c156082.graph_c0	CTAGATCACTAACCCAGCAATTAACGGAACAATTCTGAGCTAGTGCAGTATTGTGGTTAACTCTATGTTACTAACAAAGTAATCAACAAACAATTATGAATAAAAAGAAAAAATCTGAACCATTGCAGCACTGTGGCTGACACAAGACCACCAACACAGAGATCAAAATTACAATTCTGAACCAGTGCAGCACTGTGATTGATACTAGACAACCAACACAGAGCTCAGTTACAATTTTGAATCAGTGCAGCACTCTAAGTTTCATGAAACTGTTAACTAGATCACAAACACAGACATCGTAAGTGCACTTTTGAAACAACACAGCATTGTGATGATCCCTCCCCTCATAAAATAGGCACTAAAGGTTCCTCTGCAGAGCTAAAGGTGG
c158356.graph_c0	CTAGCCCTGGACGTGGAGCAGATCATCCCAGACTTCATCCGGCGGAAGGCTTTCTGCCAGAAGAAAACCTTCCACCCAAACAAGGTTCACCAGAACCCCATTCGCAGGATTCTGGCAAAGACTTTCCTGAGCCGACAGACACTCCAGAAATCTCTCAACCCAAAATTGGATGAGATTGAGAAGCTGCATGCAGACCAAGAGAAGTTGTGCACGAGAATGAGGAAAGTCAAGCAATCCATCAAGAAAATCAAGGAACAGAACCACCGGCTGGAGTCAATGCTGGCGGCCGTCCTAGCAGCCCAGAATATCAGCTGGCAGGAGGAGGACTTTGAGCACAGCAGTCAGCTGGAGGTACTCGATGAGAAGGATGGAGTTCTGTAACTGCCTTTCATTAACTCC…
c162589.graph_c0	GCCGTATATGATCGGGTTGGCAGCGGAGTTCAGGGGAGCAGCACTCTGGATCAGGGTCGACAACTTGTTGTTTATTGGCACCAGCTCGTAAATATCAAGCAGGTTGTACAGGAAGTAAGGACTCCAGCATAGAATGAACACTATAACAATAATTAAGGTCATCTTGATGGTGCGAATTTTGGCCTGTGGTATAATGCCCCGCCCTGTCTCCACGCGACTGTCATTGATGGTCATGCGCGATGACGCAGCTGAACCTGTT
c163394.graph_c0	GCGCCGCGGGCGCGAGCAGGAGCACCGGTCAGACCTCCTCGGGCGCGGCGGTGCGCAGCAGGCGTTCGCGGGAGGTCAGCGGCAGGCCGCTGGTTCCGTCGTCTTCGGGACGCACGGCGAGGATCTGGTCGACGCCCATGCGGTTCTGCTCGAAGGCCAGCGCACCGCCGGCCAGGTAGACCCGCCACACCCGCGCCTGCTCCAATCCG
c165067.graph_c0	GGGAGATAAAGCTGGATGGTTGGGCGGAGAGGCCCGGATGACGGTCCGTCTTCTAACGTTTCAACTCAGGGAACAAATGTTTGTGCAGGAACGTGATCTTCCATGCACGCCTCTCACCTGGACACATGATGATGAGCTTTTCAGTCATCATTGTTTCATGAATTATTGTATAATGCCTCGCAAACTATCATACCCATCACATTGGAA
c167320.graph_c0	CATGGCACATGATGATGATATGATGTAACAATAATAAGAAACACATAATGCTTTTCCACACCAGCTCCAATTCAAGGTCACCTGATTTCCATGGCAATACCTCTGGGAGCCCCACGTCTGGAGCCTGGAGTGAGAAGGTCAGCTGCCCCTGAAGCAAGAAGCAGCTCTGGTCCGGTCAGTTCGACCCCTGTCACGGCTGCCAGAAATGTGGCTATGGTCTCTTTCCCTGTGGACAAAGAGGGGCAAGGACATCATGAGAGGCAGCCAGAGCTAACCAAACAGGTACTGCCACCTGTAGATATTGACTCCATTTCCCCATCGTCATCACAGAGATCTGACATTCATTTGAGAAGCCCACAACAAGATAACGCCAATGTGACTTTCCTCTTTGACTCCAGA…
c172885.graph_c0	AAGTAATGGTAATTACAAAGATACTGTTATATACATCCATGCAAAGAGATCTGCTTCCAAACCGTATGTCGGTGGATCGAACCCCTTATGAATTATGAAGCCGCGTCCACTGTTCAGAAGCCACGCCGCTGTCTTTCAGTGATGTATATAGTTACAAGTATGCGGATGCTACGTTGCTTGGAGTGAGCATTGAAAACTCATCATTTGGCTGTGGTTGATCGGCGTACGTTGAATTGGCTGTGCACGATTACTTTTCCAAGTTTATTTATAGAATATTTAATTGTATTATACAGATTGTATTATACTTCACTAAATACTGTGGACGACTTCTGTAATTCTGATCCCAGTAATGTTGAACTGAGGATACACGAGGTATGCAAGTTGTTTTCAAAGCGAATT…
c180581.graph_c0	GTTTACAAGCCGCGGGTAATAGAAACTATCAGCATACACACTTTGTGATGTTTGCTGAGATAAACGGAGCATCTACGGGTTTCCCGGAGTCCAGAGTTGAAGGTTCTTAACAGTAACACGCTAGTCTCGGGTCTTGTACTCAGTCACTCGTCACATGCCACTAGATCTATACGAACACAATGAAGTGACATATCAAGTACACGAAGTAGGCTGAC
c181214.graph_c0	GACAATTTAAAAATCCTGGGATTCAAATCTTTTGAATTCAAGCAGTGACAGCACCTCGCTGTAGGAATAAGTGTACTTTGACTGAGACCAACTAGACATCCCTCAAAAAGGGTGTCTTTATCAGCCAGGTCTGAGAAATCTTATTTGTTACTTTCATGAGAGTTATTGGCACCTTTCAATGTTATATCTCTGTAAATATTCCTAC
c181258.graph_c0	CACGATGTGGTTCCAACAGAAAGCCATGCCTCTCGTCACATTAGCTGTCACGGTGTTGTTTCACCAGGAAGCCGTGCCTCTGGTCACATTAGCTGTCATGGTGTGACTGATTCCAACAGGAAGCTGTCCTCTGGTCACATTAGCTACCTGCAGTCATCTGTGTGTGCTGGCATCTTGATCACCCTGCCAAGTTGGTTTCCATGAACTTCACCGTTGCTTGGAGTTCCTGTTTGCTTGCACACAGCTTGTGGTTCAAGGTCAG
c182035.graph_c0	GTCTAGAGTAGGGAAACCTGGCACAGACACATGTCTAGAGTTTACCTGACACAGACAAGTGTCTAGGAACACCTGGCACACACAGATGTCTAGAGTAAGAATACCTGGCACAGACAAATGCCTAGAGGACGGACACCTGACACAGACACATGTCTGTAGCAGTGGTTCTCCATGGCTGTGCCGAGACACACTACTGTCCCACGAGATTAACTAGCTGTACCACAAAACTTTTGGGATTTTGTGATATTCCTGGTAAAATTAATTAAAATACAGGACTGTTTTCAGGTCTGCTGAACGTAAATCACAGTTTAAATAACTGTCTCTATACTTTTGGACTGTTCCAGTAGTTCTTAA
c182919.graph_c0	GTTAAATTTAAACTTGTTTCTTCTCTTATCAGTGCCATGACTTAGGGCTGGTGGTTGTTGTTGTTGTTGGTCTCAAGCCGCTACATTGTCTACTGACTAGCATTGAAGTAAATGGGCTTGGTGCTGCAGGCATCCTCCTACCAAAGGACTGTCCTTCTTCATGACTGCCAGGCAGGTTTTTCTCACCCTTCCTTTTCGCTCTGGAGGAGGT
c183499.graph_c0	AAACAAGTACAGGGGTCCACTACCTGGCACCAGACTAACTGATGACATTCCACAGACAGACATACAACATCAACAACAAGAACAAGGGCCTCCACCTCAGTCTTGGTGAGCCTGTGATGTGGTCAGCTTGATGACATCCCACAGACAAACAATCACCTGCCACCAATTAAAAACAACAAAGGTTTTGTCTTTTGGTGATCTGTGATGGGATAGCATAGCTTGCCGGCGTCCGGCGACAGACAACCA
c186046.graph_c0	TGAGACGTGATCCTTGCAATAGCGCTAACTCTCTTGACCAATGTGCTCCATGTAAGTCTCTGCCTTGTTGCTAGGCAACGTCACATTCATCTGGGCAGCCCAGACCTCCTGGGGCACACCGGCAGTTCCAGAGATCAGTCGTAATCGTTACTCCTGAAATTATCAGCAGGCAGGAGTGTCTAACAAAGACCGGCCAATTTTCTATTGTCCTATAAGTGTATGGCTGCCAACGCA
c188134.graph_c0	AATTTTAGAAAAATTCCACTAGAATTTAGCTTTCTCTGGCCTCTGATATTCTTTAGTATAAAAACCTAATAAATTTTTGGCCTGATACCACTAAGACTATTAGTGTCAATCAAGTTGTTGGCTGTGGTAAACAAACTATAGCTGGCTAGCTGCAATTATCCCAACTACAAATATTCCAACTACAACTGGCTAACTACAATAGCCTTACCTACAACTGGATTGCTACAATTGGTAAAATACAACTGACAATGGCTGGA
c188605.graph_c0	AGAGATTCTTGTCATATTCTTAAGTAGCGAGCCATATTCTTGAGTCTGCTGTGATGGCTACATCTGTGGTTCTATCAGAACTAAACTGTCGACCACTGGGGATAACTCACCCTGGTTTTCCACAGCAGCGATGAGAAATCACCCTTTCTGGGGCATCTACAATAAATCTATTAGTATTACTATTATTATTAAATGTACCGGAAACTGATTCGCAACACGGCATGAAAAATTGCAAACATCAG
c189957.graph_c0	GTGGTTTCTAAACTATGGATATACTATCGTTTGTATGAATGTATCGATAGAACATACTCGTACATTACTGATGTTTTTATGTGAATATTTAACAAACTGGAAACTATAGGTAGGCTGTGATAATAGAAGGTGTGAATGGCTGTGCTTTTAAATAAAAAAGAGAGCAAGATTCAGGAAGATATTACACAGGACAGGCAGATTGTGTGTCTAGGGGTT
c213640.graph_c0	CGTCTACACTGTCTAATTCTCCCGCTGACATCGACTGTCATGATTCTGCTACACTGTCCAATTCTGCCGCTGACATCGACTGTCATGGTTCTGCTACACTGTCTAATTCTCCCACTGACATCGACTGTCATGTGATAAACACATGCCTTGTCCAATTCTTCTCATTGTTGTGAATTAGGTCTGAAAGCAGACACTTGCTCTCGG
c21565.graph_c0	GCATTGCGCTACACTTCAGCAGTTGTAACTATGCAATTTGAGTTCATTGTTTAAAGTTTTACTCTTCATTTGTTATCCTTATAGTGCCTTATGTAACTGCTAATCAAGTCAACACAAGCAGAACAATGATAACCTGCTAGCATCAACAAAACGCAGCCTCTATTATAATGAACTCGGCCAACATAACAGACACCCCAGAGCTTATTAAATGTGGAGTGAGATTTGATCCCCCAGCATTAGTTCTGTGCTATAAACAGTCTGGAAAGATTCGACGACGCTCAATGCCATTGCGAAACTTTAACAAACATGCAGGTATTGATCACATGATGGAGGATTTAAATTCAAACCCTCGTCATTCCAAATTTGTGAAGCTGCTCTCTGCAGCACAACTGCAGCGTC…
c215841.graph_c0	AAACAATAAATAACTATTCCTGCGTGGCCTTGTATCACCCATGCTCATACCACAATACCACACGTATCTATTGAGAAGAAGTATAAAAAATATAATTACATTCATACAACAGCTTTAGTAGAGTAACATGAATGACAGGATAACACTGGAAAATGTCAGAGGGCAATGACCACTAGCAGGGATAAGAACTCCAGAGTGGAGCGTGCACAAAAGGTCTCTTATGATTGTTAAAGTGGACCCCCTCCCGGGGCCACCCG
c21699.graph_c0	CTTAAGAAGAAGTCTTCGATCTCGATCGCAACACCGCTATCTCAATCGGCACAGTTTGTTATTCTTCCCTGACAAAACATGGGAGGTGGAAAAGATAAGGACAAGAATGGTGACGAGCAGGAAAAAGGTCTCTTTGGTCATGGTTTTGGTCATGGTGCTCCTGGATATCCTCCACAGCCTGGAGCATATCCCCCTCAAGGTTATCCTCCTCAAGGTTATCCACCCCAAGGGTATCCCCCACAGGGCTACCCTCCCGCTGGGTACCCTCCCGGTGCATACCCACCATCTGGTTATCCTCCTGGCCCATCTGCTCCCCACCAACCAGGACATAGTGGTGGGGGCCTTGGGGGGCTGCTTGCTGGGGGGGCTGCTGCTGCTGCAGCCGCTTATGGTGCCCAT…
c22139.graph_c1	CAACTCTCGGCCAACTAGACACCCACGATCCCCCTCACAACTTGCATCACACGCAGAGGAAACTTGACACCCATCTCTTCATAGACCAATCCGCACGCGGTGGGTCACATGGTTAGTTTCACGCAGGCTGCCTTGACTTTCCCAGCACATTTTTCCTGGAACCCATTTTAGTATGGATCGACCTGTGAGAGATAAACATAATTGTTTTGCCATTCTACCCTGCAGGATATTGAGCTATCGTCCCGGCCGTGACATAACTGTGTGGTGGGCAGCCGTGCTAGCCAATAACTCTACCATCTGGATAAATGGTGCTAACCCTGTATTTGCATAGACCACTAGGCAATGGAAGAGTTATGTAGTCAAAATCATTCCGT
c221543.graph_c0	GGAAGAATTAGAAATTCATAATCAGAGGGTCGCTGGAACAATTAGACACCCCCACACATGCACACAAATTTTGGTGCCAAACATTTTTTTAATCATGCATGATTTTGCCTAAGAGACTTGCTGAATCCAAATATCATATTTATTTATCTGCAGTATTTTCTAAGTCTGGAAGAAAAAAAAACTAGTGCTGTCTATCTAGTCCCTTATAAAATAAAACAGCTTGTTCACTTTCAGTTTCAGTTTTCCAAGAAATTGCCTTTTTCTTTAAATTTTAG
c241220.graph_c0	GTTCAAAATACTGAATCAACACAAGAAAAGAGAGAAATTGGGGATGAAGAAAACTCAGCTAAATTTCCTATAGGAAGGAGAGATTTTGACATGCTCAGGTGTATGCTGGGAAGAGTCTATCGACCTTGTTGGCAAGTCTGATGCCTGCTGGTCTACATCACCGTTTAAAAAGAAAGCAAAATCATTTAATTGCCTCTCGGGAAAAAAGC
c24652.graph_c0	AACCATCTGATCTTCTGTCTCTCAGTATATTCCGTACATGTCGTTTTTATCTGCTTCCTAATATCATCATTTTTGTAAGTCTCTTCTGGTGACATTTAAAGCCTTCCTGAAACACTTCACCTTGCACGTTGCGATCTTTCTCTCTTGCCTTTGTCTGAGTAGCCAGCTAGACGCCCCTAGAAAAGAGCCTTCATTAGCCAGGTTGATTTGTCAACTTGAACTCACAAAGAATTCCTATTTTCCATAGTTCTGGGTTCAGGTAGATGATGCACCTGACCTTTGAAGACATCTTTCCTAGGGATATCTGGCCGTGTGTTGAAATACACATGT
c248455.graph_c0	CGACATGTCGGATTCTCTGCCAACTGGAACACCCCGAACCCACTCTGAGCCTCCTTCAGGAGTATTAGATCTGGGACCGTTTTCTGCCAACGGGACTACATCCCCCCGTGGTGTTCTGCCCCCAGCACACGAACAGTTGCGCCTCAGTGCAAATGGCCCCTGGCCCCCACATATGCAATCTCAGTCCCTCTCAAGGACGTTAGACTTAAGTAGCTGGCCATTAGAGAGAACAAAACCAAAG
c250249.graph_c0	CGGTAATCTTGTTTCGCTTATTTCATAATAATATTACAACAATAAGCGTAGGATTTTAAGAAAAATCGGAAAAAATCATCTTTCAATTAACAGAAGTGTTCTCATTACATGTTGTTACAAGTTAATAAGCAGTTCCACGTTAGTATGCAGAGGACCCACGGTAGAGCAGTGGCTAACACGGTTGCCTGTTGGCCAAGGACTTGGGATCGG
c25182.graph_c0	GAAAAATTCTATGGAATCAACAAATTTGCTTACTCTATGGAATAAATTCTATAGTTGATACAGTTTACTCCTTGCAAAGAACAATAGTCACTCAGCACCTTATAAATAACACCTGTATTATTTAACACAGCCCTATAAAACATCTATCATTACTGTCCACTGCTAGGTGTATATAAAAAAAACAACCCATATAAATAAACCCAATGTAGGTCTTTCGAATAAAACTAATGGTTGAACACAAACCGCAGTTAGAAACTCAATATCTAATGTCAGTGATACCACCAGTACATGCTCTCAGCCATTGTTGGCCCGGTCATCAGCACCAACAGATAAGGATGTTCCCGGCTTGCTGGTAGTGACATCACCTGTCTTTCTTTGGGCTGCCAGCATCTCTG
c256010.graph_c0	TAATATTTAAAAAATCTTTTACTTCACTTTCTAGAATCCAAGAACCAATCGAATTCCACTAGCACCTAAATTTGAACAGTGAAAGTTTCACTGCACATGGCCAATCACGTTCCTCGTTCCAATCCACCAGCTCGTCGTGGTCGCTGGAGGCAGACAGCTAGGTTTATTGTAGTACTAGTAGTATTTTTCTTTTATACCTGG
c25614.graph_c0	GGCACTCGGCGGGTGATGTGGTCAGTATCATACAGGATAAATGTGCTGCAGAAGTGAGTGCTGGGGAAGTCAGTTTTCTTTGGTATGCTCTTGAGTTACATGGCACTGAAAGGACGCTGGTGTGGCTGTGGATTTTCTACCCACCCTGGGTTAGAATTGGAGATGCATTGACTGGCCCAAGAGGCAATCATTCAAGAGTACCTCCTGTTCAACTCAGTTGAAGTTCAATACCCTTACAACCAGGGAGGCTGTGGTACAGCGTGCCGTCATGTTTAAATGTGAATACATTGTATGGTGATAGGCAAGCACTTGAGATGACATGTAGACAAATGGACTATGTTCTTTGGTGACAGGCAACAGCTCGAG
c259858.graph_c0	ATTCAATTCAGGGTCCCACACAACATGACCCAGCTCAAATGTTCAATCCAGGAACCCACACAACATGATCCAGCTCAAATGTTCAATTCAGGGTCCCGAACAACATGATCCAGTTTAAATGTTCACAATGTTGGCTGTGGTTGGAATGACAGGCCAGGGACCACTCTCTCAGGATAGTTTGCGAATATTGAAACCAATGGCAG
c29728.graph_c0	GAAATATTTCTTTCTTTTTTTTCTTTTCGACTTTCGGCTACTGAGTCACCAAACGAGTTAAGGAAAAGAGAGACGAGTTTCACCAAACCATGGGGTCGATCCCCGATCCTGGCGAGTTGACCGAGTTAACCCAGCCGAGTTTCGAAGAGTTCCAGCGTCAAACGTCTCTGATGACGAGCTGTACTCTCCTCTGGAAAGAACTGTCGGATCACATAAATTCACTTGAGCAGAACCTGATGAAGCAGTCGGAGACCTTGAAACGCAAAATCGAGGCACTGGACTCGGAGACCAAGGCTTCACTCGACTCACTCAAGAAGCGGGAACTCAGTATCGAGGACAGTGTCAAGATCGCACTCAGCCGAGTCGAGTTCAACACCAAAGCTGCCATGAGGACCCTTG…
c2982.graph_c0	AGATAACAGAACAATTGAAAGCTATTGTGACCATTCAGCAGCTGGCTGTGGGGACAAGTGGATTTGAAGGCACGGCCAACCATGAACCTGCAAGTGTCGCCGACTTTTCGAGACACCATGTCTGTGCTGGAGCTAACGCAGCCCTTTACGGCACACGACAAGAACATGTCCCCGTATGACACCAGCGCTAACCTGACAACAGACGCCACACCCTGCGAGGGCATCGCCTGCTTTCCAGACGTCGTTTTTGAAACTGCGACGGGCATCACCATTGTCTTGACGGTCTTCGGTGTGGTGGGGAATATCCTGA
c32837.graph_c0	TGTGTGTGTGTGTGTGTGTACATTAACGACACCAGAACTGGCAGCTGACATGGGTAACTAACATCAACATCATCATCATGTGGCTCGTCAGTGCCAGGTCTGGTGTTGTCTTGTCGTCGTCTAATCATGTGTCTCCTCTGTCGTCTAATCATCCTTGACGTTATCTATGGCATCATCATTGTAGCACGATGGGAGCTGGCGCCACAAATATAAATAATGAGATGCTCTGTTTAGCCTCCTCTAGACTTGTCTTCTCCCGTGGCCTCACCACGCAAGGGGCGGTGACGCGTGCAGATCACGCAGCGGAGGAGCCAGCGTGCGTGCAAGAAGCTGGAGACTCCCATGATCCAGCACACCCCGACGTATCGGAGGCAGAAATTGAAGCCTCATTGACACGCC…
c33429.graph_c0	AGCGTTTTCCTTTTTCCTCTACTAGCATAGCACTTTCACCTTATCCTCTGCCTGTTTGAACTTCTCTTTTTTTGTTTTTCCTTTTCCCTTTCCGACTGTTGGAACTTCGAATTACAACCGCTCTAAACAAATCTCAGATGCACTCCTCTGCCAAGCAGTCGGTTCTTTCCACTAAATGCTACGCAACAATTTGATACATCACTACTACAAACAAACTGCATGCTATCTTTTAACTACTCCCCTCTGGATTACTTTCTTCAAGCAGGGGCAGATACCCTTGGTGCCACATTCTTTGTTGATGCATTAAAAGTTGCTTCACCAGAGCGGCTCACACGGCCACCATTACCCCCCATGTGCTCACCCCTCTGATATCCATCACCTCCACGGCTGGAATATCCT…
c34147.graph_c0	GGGGGGGGGGGGGGGGGGCCTCACGATGTTAAGGGTTAATTCCTATACCAGACATGTCAGTTGTTCCATGAACCCACTTAGTTGTAATAAGTTTAAATCCCATCGATGACACCAATGGATCACAAGCTCCCCCATAGGGTAGAAGACTGGAGCACTTGTCAAGAAATCATCCCTTTAGCCACCTGAAAACTTGGGCTGATGACAAACCAGCTTCCTCATAGACTGTGTTCAGCATCTCTCAGGTTTCTGAAGCCATTTCTCCATGGTTCATATACAACACGCCTCTGCATTTTCAAGGTGATGACAGTAAAACAACAAGGGTGCACTTTTGCAATGTACCAACACTTCAAACGGCTCAAGCTCAACGAGGATGGTCTGGCCAATTACTTGATACCCCAC…
c34605.graph_c0	CTTTGGATGCTGTCGTACACTCTTAGCATTTGTGGCGATAAACGGGCAACCACCTGTTCATCAAAGTTGGCTGTGGATCTAATTTTGGTTGACGTAATCTGGCCACCAGCCTCCAGACATGAAGCTACCTGGTCGGTCAAACGTTGCAGGTCGGCAGAGAGGAATTGATATTCACTGTAGAAAGCATCCTCCCCGTGTAGAGCGATGATTTGTTGGACACACTCCTTCAACGCTGTCTCTGTCATTACTGTGTTTTGCTGGGCTAACTTTACGTCCGCCACTTCGGCCTTTGAGTACCTCCTGACAACGTTTATAAAAAGCTCCTGAGCCTGTTTTCTTCTGTTGGAATACCGGAACAATCTGGACTCGCACTGGTTGAGTGCTTCCGTGCGACGATTA…
c35071.graph_c0	GCCACTTGTGTTTGTCTGAGATTTGATGGCTGTGAGCACTGGAGGAGTGTGGCTGCAACTGTCAGATCTGCTGGGGTCCAGGCTCTCTGCCAGGTAGGGCGCTGCAGGCAACTGGTCCGTGTTCACGGCTGGGGCAGCTGCAGAAGGGGAATGACTCATTGGAGGTCCGGCGTGGTGGGACTGTGTGCTTGTCATCATGGACGTAGAGTTGGCCATGGTTGTCAGAATGCCTCGTGGGTACATTAACATGGGGAAAGCCCCATTCCCATCCGGCAACAGTGCCTGGGTTGGTGATGCTTGAGGGCCCAGCTGAATATTGCTGGCGGGGAAGCTCACAGGACTCAGCCCCATAACATGTGTGGGGGGACCCGAAGCTAGTGAAGGCCCGATACTGTAAGA…
c36774.graph_c0	TGGTAATTATTGTATTAAAATTCCATACATAACTGTGAATGACATCAGTAATTATTGTATTAATATTTAAAAATTAACTGTCAATGACATCAGTAATTATTGAATGGACATCGAGAAGAATGCCAGTTGAGGCGTCACACTGTGAACGGTTACAAAAGGAGCTCTATCAATAAATGCATTAGGTTTACTCAGCGGCTCCACAGAGTGGATGATGCCATGGTCTCTAGATGTTAGATGTTGGCTGCAAATGTGTGGATAAGCAGCCTGAACCAAAACAGGCTGTGGTCATTGAGAGGAGGTGAATTAG
c37973.graph_c0	AAGGAAACAGATATTAGAAGACACTGTAGACAAAACAATTGAAAGCTATAATGGTCACAAGGGGGTTTGAACCTGTCATCTGTAGATGGCGACAGCTCCTTGTCATGAAGGAAAGTGTATTTCAACTCTTGGTCAACTGACACCACTGAAAAAGGTGTCTTCATAAGCCATAATACACTCAATCCAACAACTATGGACAGAATTCTTATCTGGCCTTTGAAATGGTAGCATAGGTTTCAGAAATTCATGACA
c38129.graph_c0	AGTGTGGGTGGCGTCTCTTTGTCTTCCCAGTGATAGTCTCTGCTCTTCCCTGATTTTTTGCTTTGTGGTTTTGTTGCTGTATTTTGCTTGGCTGGTGTTAGTTCTTTCTTCCTCTGTGCAGGTGGTGTTTCTTTGTCATCCCGGTTTTGTCCTCTGGGAAGACTGGCAGGGTGAAATGTATTTGGTTACGTCTTATCCTTCTCTGGAGTGACGGGCACATCTTGTCGTACTGTTCTCGGGTAAAAGTACTGCATATGTCGCGCAATTCCTCCCACGTATCTTCATCATGTATTTCATGGGGCTCCGGGTATGCCTCGTATTGTTTTGCACTGGTAATCCACGGCTCCTCCTTAGTGTTCTCCTCCTGTTCAGCAAGGTCCGTCTGGTCGGGTAAACCAT…
c39691.graph_c0	GGACACAGTAGACAACTTTATAAAATTTGAAAGCAATAATGACTGTAACGAGATTCGAACCCCCAGATGGCGGCAACGCCTTGCCACAGGAATAGTGTATGTGAACTCTCGGCCGATTAGACACGCCCTATTAAAAGGTGTCTTCATTAGCCAGGTGTGTATAATAGATGTGGAGTCAATTTGCTTTCACAAGCTGCTATATATTATGCCAGTTAAGATTTATATATCTGGCCCTATTATATTAAATAAACATAGAGATTTAATTTCAAGGCAGATACTATATTATAGATATGATATATTATGCATTTCACATATATCAGGTTACAACTTTACTAACTGTGGTGACAGGAACACAGCTGTTGGATTGCCGTAACACTATCCATTCCAGAGACTATTCTAC
c39927.graph_c0	GTGGATTTCTCTGATGTGGGTTTCTCACTGGCTTCTGATCTCAGCTTATCCTTGTTTGGGGATGACAGGTCTAGTGGGGTTGGGAGGCTGAAGTTTGTGGCTGTCGCTGCTCCTACTGTGACGGACCCGGCTCCTCCCCAAACCGGTGGCAAGGGGAAATAGCCCATCATAAATGGCTGTGGGGAGGTTAAATGCGTCTGGGCAAAGCGTGGGTTGGCGGCCATGATAGATGCTGTCGCTGCGGATAGGCCTCGGTCGGGGAGGTTGTAATCATAGACCGCAGGCAGCACTGGGCCGTAAGGCAGCTGGAAGAGTGAGGCATTTGCGGGGACTACTGGAGATGGACAAGATGTGGAGGCAAAACTTGCTAGAGGGGAACTCAAAGCCTTGCTGCCTGGT…
c40354.graph_c0	AGGGGAGAGAGGCCATTATTGTTTTGATAGTTAACATCACACCCTGCCTGGATCAGATATTTCATAATTTTTATTGAATGCTTTTTTAATCTGATCAGTTGGCGTAATAATAATGTATTTCCATCTGCATCTTTGATATTCACATCTGCACCATGATCTAACAATGCATTAGCTATAGTCAGATTCTTAAATCTCACTGCATACATGAGAGCTGTTAATCCTTCATCATTTTGTAAATTTAATATCTCCTTTCTATCTTTGATGAATGAAAGTAGAAATAATGCATTCTGAAGACAATCTTTAATAACTGCATTTGTCAGTGCTGTATTCCCTTTTACATCTTGCTCACCAAGTTCAGCTCCATGACTCAAGAGAAGCTGCAGCACATTCATGCTTCCT…
c40684.graph_c0	CGGCCTGTTTGTTGCCTGCATTACATGACAGCCTAGGCCTCAGAGTCAGCTCATTAAGCGACCTCCGTGAGCCGTGAGATTAGATCGGCGATAACCAGGTCACAGAATTAACAGACAGGATAGAGAAACATTATTCCCACAGTGTTGGTAATGACGTCATCCAGGTCGTCAGACCAAGGCGGAAGGACGGAGAGCTCAGGGAGCGGTCATCACATGAACAGCCCGGCCATGCTGAAGGAGGAGCTCCGTCAGTCCATCATGGCTAAAAGGCAGGCGCGAGGAGAGAAGCAGCTGAAGATAGAGTACACGGAACCTGAGCAGATGGAGCTGACCCCGGCAGAGCTGGAAAAGAAGGAAAGAAGAAGAGAACAGAACCGCCGGGCTGCGCAGAGGTGTCGA…
c41531.graph_c0	GGTGGTGCTGGGCTGCCTCCATCAAGACTCCCTCCTCCTGCCCAACCTGGTCGGCAGCCGGCAAGCCAGCCCCATCATCATGGCCTCGGTTGCCACGCTAGTCATCTCCACGACCATCCACTCACGACTATGGATGTTCGCCTCAGTGTCCTCAATCATCGGGGGAGCCATGGAAGTGTTGCTGGTGGGAGTCATCTCCCCTGTCTTCTACGTGGCTTGGCTGATTCTGTGGGAAAGCAGGGTTGTCTATGAGCCTGCTGTGGTGTTTTTAACCCCGTACAGCCTGCTGCTGGTGATGCTAGCCACCACGTACACTGCCTGGATTCTGGCCGCTGCCTGCCTTGTCATGGGGTTCTGGATGATGAAGTTTAAGTTACCCATGGTTCCTTACAACAGTGA…
c42812.graph_c0	GCGGAGTCTGGTTCACAAATGTTCCCCCCCCCCCCCCGGAGAACTCTGGGCACCATCGCTTTAGCTACGGAGTTCGAGCCCTGAGATATTACTCTTGGCTGCTTTATTGACGGATACCGAGTACAAATGGGAAAACCGACGTACGATAAAGCGGATCCTCTAACCTTTAGTTACATTTAAGCATAAAATATGACTAGAGCGCTCGACCAGAGGGAAAGCAAAATTTCCCTCTTGTTGAACTCCATAGTCGTATTCTGTGTTATTAGTTTCTTGCTATCAGCTCCCGGCAAGTTACTCCA
c44904.graph_c0	CGGTGCTAGAGGCCCTGCTGCGGGCTGGAGCCGATGTCAACAAACAGAACAACAAGGGGGAGACGGCGCTGATCCGCTGTGCCAAGCATGGCTGTCGGTTGTCTGTGCAACTGTTGCTGAACAAGGGCTCAAACCCGGACCTCTGTGACGTGTCCGGGAGAACTGCTCTTGCGGTGGCCAAGGAGAACGACCAAGAGAACGTTGTGGATGTCATGCAGAACCTGACTGGGGGAAATCCCGGGCTTGACGTCTCCAAGGCCGTTGACCCAACCACCTGGAAAGACCCCCGACCTTTGACTGCGGGTCGCGCGAGGTCATCTGGAGGGCTGAGAGACATTGGGCGAGCTGGCAGCGAGAGTTCTGTGTCGTCAGAAGGCGACTCCATCGTGACTATCAAG
c45303.graph_c0	ACGTATCAACGCAGTACAAAGCCGCAATGTGTAAAACGAAAGCTCGGGTCCTGAGGCAGATGCAGCGGACGGCAAACCGCCGGAACGATTTGGTCATGCAAGCGCTGCTAGTGATGGGGCAGGAGAGCAGCAGCCGAAGGAACTTCATGGGCAGCAGACGTCGGAGGAGCGCCACAACAGCCTCACTGGGGGCCAGCCCAAGAAGTCAAAAGTCAAATTTGACAGTTTGCAGCAGTCTAAAGGTGATGTTCGTTATGGCACAGAAGGGTCAGTGTTTCCTCCTTCGTTTGCCTCTGTGTCTTCATCGTCTTCGTCATCTCACCCGCCAAGCACTGTGGCTCCTTTATCGTCATCTGCATCATCAACAGTGGGAGCATCTAATGAAAAGACACAAGCCCA…
c45612.graph_c0	AAATTCATCTGGAGTAATACAGTCAACCAACTATCCAGAATATGCTCCTGCCAACACCAACTGTTCATGGACGATACAAGCAGGAAGTGGAAAAACCGTTTCTTTCAGATTTACGGTTGCGTACATGTATAATTATTATAATCAATATCGTGAGGCCTGTTACCCTGATGGTGTAGAGATTTATGATGGCGGCGACTCCAGAGCCAGACTTATTGCACGATTCTGTGGCTCCTATTATAATTCTCTCGTCAGCGCCCAGTCTTCAAGTAGCACAATGTATATTCTT
c45707.graph_c0	ACTGTATGTTGTTTACACAAGATAAATGGGAGCAGTAGCTGTGTAGTGGCTAGCATGCTTCTTTGCTGGTCCAATAGGAATGTGTGTAAATGCCCTTCCAGACAAGAGATTTTTGTTTACTTGACCTGAGCTTCTGGGTCAAGCCAGCCTAAACAGTGGCTGCTGGGATGTAAGAGCTAAGTGCTTGGGATGTAAGAGTTAAATGGCTTGGATATAAG
c46313.graph_c0	TTCACATTTACTACACGAACATGACTGAACAAGAAAAACTTGTCATCCACGTCTTCGTTATCCCAACAGGCACCACCCATCAATGATCAAACCCTACATTGATTTATCTTCCATATGTAAACAAACAACTTCTCACAAGCATATTCAAGCACCAAAAATACAAAATAGTCCCTCTTACGCATTTGCACTAGGGGTTGTAGAAGTAGGCTCAATTTGCCCCAGCCGGAAGGTACCGGGCCTCTGGGACTCGTCGTCATCGTCTCGGTAAATATAAGCAAACCCACCATGCCGGGTCAGATCCATACCCGCCATCTCATCTTCAGCTGAGATCCTCAAGAGCTTAAGCTTATGAAGAACAAAAAACAATGGACCCATAGTAGCACTAACCCATCCGATAAT…
c47117.graph_c0	TATGCTGGCGCGGGCCTGTCTCATCAGCGTGCTGGTGCAGGCCTGTCATCAGTGGTCTGATGTCACAGGTAGTAACATTCTGATCTTTTATTTTGTATGTGGTGTGGGGAAAAATGGCAGGCACTGGTTGAGTGGGACTAGTGCAGGGTAGCTGGGACAATGAGTGTGTCTTGTGTTCTGCTAGCATCAAAGGCAGCCGGCTAGTGTCCCTATGTAGTGCAACAAAGGATGCTGTGTGGGGCAGTGATTTTGAGCTGGATATCCCAGAGGAAGTGGAGTCGGAGGATAATGCTGATGCGGAATTGTAGTGGTCAGCTTGTGGAGGCAGTGTCCATGAATGTGACTGGAACTGTTGCAGCTCACAGGAGACCAGCCCTGTGCACTTCCCTGCACCCTGTG…
c47451.graph_c0	GGCTGTATGCAATTCATATTTACAATTAAAAATACCTATTGCCACCAAGTGTAAAAACTGTAACTTTTTGGAATGTTGTATTTATTTGTTTTGAAGTTCTTTTTAGAAGCAGATGTTATATAGTTAAATAAGTTTGCTTTGTGTTCCCTGTGAGAACATCATTTGGTTTATGATTATCCATAGTTAATTACAGATGTTTGAATTATAAATGACAATAGATGTTGCAGTTAGTCAGAGGCTTTGTGAATTTGATCTTGAACTGAAATATCTTAAAGGTAGTGCCAGGTGTTGCACAGTGTTAGAAAAATGTAAACTTTGAGGGGTATTGGCTATATGGTGCTGGCCCCATATTTT
c48070.graph_c0	CAGAGGCGGATGTGGACAGTGTCTCATGCGCAGTCTCATATGTCTGCCTGAGCATGTTGAGGTCAGTTGTGGAGTTTCTATGATACAAATTGTCACTTCTGTCATTGGTTGGAGTATGGCGCGGTGTTGCCTTTGATTGTTTGCTCATACTGCCTGTCACGCTGATATGTGTATGTTGTGCTGGGAATGATTTATCCAACAGTTCTGCTGAGGGTGTTTTTGTGAAGCTGTCATCAAACCTGGAACAAATATCACCGAAAGAGACAGCCCTTTTCATGTTACCACCACACTTCTCCAGCACATGTGTGGGCTCCTCTGACATTCTCACTGCGTGCTCATATTTCTGAAGTCTTTCTGCGACCCCTGCAGATTTCTGGAGGTCACGGTCTTTGTCTTGTT…
c48447.graph_c0	GAATTATTTGTACTGTTTCTTGTTTACTAAATGGGATGAATGTTGCCAATAACGGCGTGCAGATGGAGAACGAATGCCCCGGACATTCACACAGCATCCAAATAAGAGGTGGGCATCAACACAATAACTAGTATTGTAAGACAACTTTGTGCGTGAGCGTCCAAATCAAGAATTTGGCCCTGGATATTCGCCCAAGTTAATGATTTGGCCCTAGGCACCCATTCAAATTAATGAGTTGGCCCAAGGCATCTCCAAAATTAATGAGTTGGCCACAGGCATCCACCCAAATTAATGAGTTGGCCCCGACCATCCACAATGCTCTGCACAGCACTGGTAATGATGTGATAATTATGTTTTTTTCTGTCAAGTGATTGTCATGTTGTGATAATAATGTGATTT…
c49017.graph_c0	GGACAGATATGATAACCAACGCTATTTGGCATGGGCTGTGAGAAGAAGAAGAATGTAACAGGAGGGGATTGGAGCATTCACACATAGTGTCATTTGCAATGAAGGTGGTCCAAGAATCCAATCAATAAGTCATTCAAGCCTCTTGGAAAATATGGCTGTAAATTAAAGAAAATCATAGTTCATCAGCAGGTGTTAAATTCTGCCAAAAGTATAATTATAAAGTTCTGTCATTGGAACCCACATGGTGACAAAAATAAAGGAA
c49401.graph_c0	CAACACTGCTTGTCGCTAAGACGGTGTGTTTTGTTTAGTGCACAGTGTTTGCCAACGACAACCCACTGATTCTGATGACCATTTTCCCTTATAAAACAGTTTTCTTTTTCATTACATATGTAGGGCATGCAAAATTACGTTAGTGTGTTTTAGGTGGCATTTAATTTAGAATTGACTTATATTTAATTAATTTATTAAACTAAACACTGGCATTGTTGCATGACCCCTCCAATCCAATCCGAAATCAAAAGACGAGAGTTTAGCTTAGCGCCCGTGGTTCCACATTTCATGGTGTTCTGAGCACATGACATTTTTAAAAAGAGGATTGTGACTATAAATTAGACTCATAGGATGGAACAGACACTTCAGTTGTGTTTCCTTCTTGGTACCATAAGTGGC…
c51785.graph_c0	TGTTGGCACATGGATATAGCCTTGTTATTACTCTACCGCTAAAACTGCAGAAATGTTGAAGATGTTGGTTCCAAGCTCATGTCAGCTTGCTACTCCATGATCAGCACTGTAGAAGACAATATTCCTACAAGGTATACTCTTGTGTTCACTGTACCAGTAAGAATGTGGAAGATGTTCGTAACAAAATGTAGTCTTGCATTTACATCATCATCCAGACGGCGGACACGCATGGTTCCATGGTTCGTGTTCTTGCTCTAGATATAGTCTTGTATTTAAATCATAATCAACATGGAGGACACATATGCTTCTTGTTCTTGTTCTAGACATAGTTTCGTATTTACATCAGCATCCACATGGATAACATCTAGGTTTCTTGTTCTTGATATAGTCTTGTATTCA…
c52861.graph_c0	GTTGTTACATCTGTGTCAGCACAGTGTACAGTTGTGCAGTCTTGTCAACTAGACACCCCAGTGTCATCACCAAGTGTATTTTAGTCAGCTGGTATCTGTGGACAAACTCAGGATATTCCCCAGTTCTTTCCCAGTGTTGGCTGCTTGATCTAGAGCTGTGTGTATGCACTAGCATTAGTTCTGTGCCCTCAGATACAGCCAGGCCATCACAAATCTCTTACACATCTCTTACAACAACAGTCCATAACTCAG
c54801.graph_c0	GCTAAATAACTTTATTTCTCCAACAGTACACATCGGTATTACCATACTGAAGTCCCGCAATATGGTTTGTGATTACCCTTGTATGGCACAGATGCAGACAGGACACAGGTATGTGTTTCAGTAACCTCTTGAACTGTTTCGACATGCAACATAATCGTTAAGGCGATGCACACGCTTGACTCTGCGGTGAACGTGTGAACCCAGCCGCTGATCTAAAACCTCATTCCGGATCACCGTGTCGTACTCTGCTGCGCCGGGCAAGAATGCGAAAGACGAAAACTTTCTTTCTGTGACATGTTTATATACCTGCCTGATCACTGTCCCATTGTTTCCTAACCTAATGGTGTTTTCCACTGATTCTCTAAGGACAGCGTTATATTCTGCAGTTGTATTTCCAAA…
c54890.graph_c0	GTGGCATTGGCCCTGTCGACCTGGAGTGTGCTCACCAAGGCTCCTTGCTCGTATGATCGGTAGGTGAATATCACGTAGTCTTTGTACCTGGATCCCGATATTATGTTGCCATCCTTGAACCAGTCTATTTCCTCGGCAATCTGCAGCCCGCCCGTGGCATTACACTGCAGCTGGATCATGCCTCCCCTCTCCACGAATTGAGTCCCTGTGAGTGTCACCTCTGGGCTTGTAATAGGAGGTCCCACAACATTCAGCTGCACGTGGGTATGGTAGCCAGCCACAGCGGTCAGCTGACACTCATACAGCCCCGCGTCCGACGGCTTGACCTTGGGCAACACCAGTATCCAGTCGTCCAGCTCCTCGCTGTGCTTCACGTGGTGGACAATGATTTCCTCATCC…
c55439.graph_c0	GCAATATTTCCCAGAACTTGCACACTCTCTAGTCTTGGTTGAGCCCCGTCCGACTGTCCTAAATTTGTCCTACTAGCAATTCAAGATCTTTTAAACCCAGAGTGCAATGGCACACTACTGAACACAAAAGTGCCTAATAAATCACAAAAGCTGGCTGTGATTGAAACATTTCACACATTCAACATCAGCGGCTTGAAGCGAAGGGCACGGTTCACAGAAACAGAGACAGGTGTTGATCAGCACGTACATGCACACAAGATATGAGACACCTTAAACCTGAAGTACAAAAACACCTTAGGACAGTCAGTGTTGAAGTAACAACTGTCTGGGATTGAAAGAGGTAAAATACAAAAAGTAATAATATTGAGAATTGTAGAAATGTTTTTTAACCTCCTTGTA…
c55535.graph_c0	GGTTTATAGAGGCTATCAGTGGGAGTTATTTGCTGCATCATGGCTGTCATTGGCATATTTGTGGCAGTCGTATACAAAAGTGTACAGGCCAGGAAGTCACACTATACCACAAATATTACGTGTTCTGCTCGATTCCCCAGCCTCCTCTTTACTTGTGTCGAGTTCAGAGTCAGCCGTTTCTCCCCCTGCCACAATCACCACAGATGGTGCACACACAGCGTGAGAAGATCCATGCTCGCCAGCGAGCTCCTTCTCTCCGCCGCCAGCACTGCCAGCACAGCTGCAGACCTCGTGATCAGCCAGCCCTTGACCTTGATGGTGTCCTTCCCCTTCACTCTGTGTTGACAGCTGAGTCACCAACTGCTTGTCTCCCACCATGTCCATCAGCAGGTTGTCAGC…
c56038.graph_c0	AGTACAACGGCGTTATCGTTAACTCAATACTCGGCCAATTGGACACCGTTACAAGGCTTCATCGTTAACTCAACACTCGGCCAACTGGACACCGTTATAACGGCGTCCTGGTTAACTCAACACTCGCCCAACTTGACACCGTTACAACGGCGTCATCGTTAACTCAGCACTCGGCCAACTGGACACCGTCACAACGGCGTCACCGTTAACCAGCCAGCTATCTGAACCAG
c56474.graph_c0	GAACACAAAATATGACTAGAAAGCCCAACTAAAGATTATATACACAGATGCAAGCAAGCAAACGTTTTGATCACAATCTTTATCAGCGGACAAAAAGACCAGAATACTTTATATAGACACCCTATTTCCACTTCCTGGAGTTAGGAGTCTGTTGGTTGTTGGATTCTTTATTATTGTGACATTTAAATTTTCAAGACTTTTTTGTTTGGGTCCGTTGATAAGTATTTGGTCAAAAGTTTGCATGTATCTTGTGTCTTTGCCATCCTTCGAGCCACCTATTCATATTGTGTGTTCTTTCATTTTGGGCTCTAACTTCAGCTGCCTATTTCAGACCACAAACAGCATAAATAGCAGACATACCATGTTAATAATAGAATATAGATATGCTCATTATTCTCT…
c59366.graph_c0	GTTATCGGAGACGCATACTTGTCCCATGTCCTGAAGCTCAACTCTCCTAACTTGACTTACGTCACATTTGATTTTCATGAGTACTGCCGAGGAATGAGGTTTGAGAATGTATCCATACTCACTGACGGAATCAAAGATGTGATAAAAGAAATGAGATATTGCTGGGTAGACAACAAGGGTGTCATATGCGAGCAGCAAGGTGTGTTCCGGGTCAACTGTGTGGACTGTCTGGACCGGACAAATGTTGTCCAGACTGCCATAGCCAGGATTGTCATGGAAACACAATTCAGGAAGTTGGGACTTCTGCCACCAGAGGAGTCTCTGCCAGGAAGCTGTCGGAGGACTTATCAACAAATCTGGGCCAACAATGGTGATGTCATTAGTAGACAGTATGCAGGC…
c61239.graph_c0	CTACCACAGAGCCTGCACCATTATGCCCAAAGCTACAGTTTCGAATTCTCAACGGGCAGAAGGTAACAGACGACTGCCCGTACTCGGGCATCTCCAACATCACCTTTGACAGTGGCAGCATCTCCTCATGTAACGCTGTCTTCACCATTGCCACCGTCAACGGAGAACTGAAGCCGACCTTTCTGACCGCCGGAATCTGCAAGATCATCGTTGAGCAAGGAACTCAGGCCGGAACCAAGTTTGAAGTCCAGATCGGCAACCAGAGATACCCCATCATCGAGCCGCTGTTCACACTATATGATGGCCCAGGTGGAACAGCCTTTGTGGACGTCGCCAAGCTGTACCAGAACATTCTCAGCAGCCTAGGCGGGTGTCAGAAGGCTGCATGCACTTTCGACG…
c64210.graph_c0	GCATTTAAGACTCTTGACCAACAGACACCTCTATTAATAATTTGCCGTGGTATACAGGAGGTTAAATAGCTAATGCACTGTGTGAGCTTTCATTAAAATAGTCAATGCTTTTTGAGGTTATTAGTCAGGTGGTTAGTAATACACTGTAAGAGCATCAGTTAAAATTGTATGCTCTTTGATGGTTATGGTTCAGCTGCTTGAAATTTTCCTTCAAATGATTAATGCCCTTTTGCGATGGTTAACCCTTTACCACTGGAAACCATTTGCATCTGATTCTATGCTGCTAGCTACTGCTTGTGTTTGTTGTGCAGTTATTTGCATTTTCTGTAAAGTAGGTAAAATGTACTCACCAACTAGTCATGTGACCTACCTTTTTGCACACACGCATGACATTCTAGA…
c65172.graph_c0	ACCAATTTTAAGCTTCAGCAGCAGCTGCTGCAGCAACCTCAAACGCGGTGCCTCAGACCGGGCTCAGCTGGTTTCCAGCAGACGCCACAGCCGACTTCCTGAACAGAAGTACCAATGGTATAAGAACAGAGACTCCATGAAGCGCTACAAAGGCAAATCTAGACGCCAGAAATCGCCGTACAGTTACCACGCCGATCGGTTGAGGGAGGAGAACCGAGCAGCTAATGTCCGGACAGCTCTGATGCTCTTCACGGTGACTCTTGTCTTTATGATCGCCTTCGTTCCCTCCTGGATTATGGCACACAAACTCATCCCCTACATTGCTCCTGTATTTTTCCTGCATTTCATCTACCATGTCGCGAACCCTTTTATCTACGCCTTTATGAACCATACATTCAA…
c65879.graph_c0	GCGTGATGAAGCTGTTGCCGGTTATCGCGGCCACCACATTTGTTGGGGTGATGAAGTCATTAGACAAGCCATCTTTGGCGTCCATTATGCTGGGGGGTGTTACAAAGCTGCTGGAGCTGAAATTTGTGTTGGAGTTTTCTGCATCTAGCTGTCTGGGTTGTTGTTGAGCTCCTTGAGTCAGTGCGCTGTCATTAGACACAGACACCAGCTTGGATATCCGCTGAGCATTATTAGACATGAGGGTCTGCGTCTGTTGGATTTGATGAGTCAGTTCTAGCTGTTGAGCCGCAAAGCTCTGTCTCTCCGCAACCGTGTCTGCAGGCCTGTTAAAGTTCAGACTGTTCACTTGGGCTTGCAGCTGGGCTAGCCTCTCTGCCATCTCCAACATCTGCTGCTGCA…
c66441.graph_c0	ATAAGGATGCTGGTCAGTAACTGTGCATTAAATTCTAAGATTTCCAGCATGACAGTTGATAATAATGCAGATTTTCAGCACGACAGCCAATCATAATGTAGATTTTCAATTGCGAGATGATCATAGCACATTTGTCCAACATAATAATTATTTTTAAAAATATGTATATTATAACTGTTGAATTGTTTTAGACACTGTTCAAATACGACCAGTAGGTTTGCAAGTTTGACACACCCGATGGTGAGAATCTTGTGGCACCAACTCCAAGCTTAATGTGCACATTTTTATTGTTAGATTTTCTCACTATCCCTTTGGCCAGTGAGGCACCCATTTCCAACATGAAATCCATCAATTATACAGATTTCCACAGACAGTCATAGACACATGTCCAACATAGCA…
c67795.graph_c0	GGGGACGTCAAGCCACATCGTAGAGGGTTTTACTGGGCATTGCAGATGTCTCAACGTGCGAACACCCAGAAAACCCCGAAACAACAAAGCCATCGTTGAAAGATGAAGGTATCTGCAGACAGCTTCTACAGTTGACATAGTTGTACCTGCTTGCTGGCCATTGTTGTTTACTTGATCGTATGTTTTGAAAACCTCACGATTCAGGCATGGAGAAACGAGTCTTACCGGCTGCAAAGAACAATGGTAAAGTCCTGCCATGAATCTTCGAC
c6913.graph_c0	GTAGATTTGCCAGTGCTGTGTGGTTGGTTGAGGACTCTTGGCCAGAACACCCCGCTGACCAGGCTGCAGATGGAGTTTCTAACACTCCATTTGGCCAACAATGGGAATGCCCAGTTGGCCAGACTGCAGTTTCTAACTCTCCATTTGGCCAACAATGAACAGCAAACACTGCTATGGCAAACATTGGCCCTAACGACAACACTATCA
c70617.graph_c0	ACGTAATCCAGAGTGAAGGGCCAAACTGGAGTACCGCCTTCCCATTCATTGCCCGTGAACATGGAAGTGTCATAAACAAATTTGGAGTCGTATATGGCGCTGTACATGTTGTCACTGCCAAGCTGCAGAAACGGCACTCTAAATCCTTTGATCGCATCGCTGGGGATGCCAGCTCGAGTAACGAGGTTTTCCTTCATTCCTGAGGCTTCGTCAAAATACTCTTGATAGGACGCTGTAGCCCACCAGGTGTGGGGAAACCTGTGAGAGATGGTGTGACTAGCGATCTCAATGCCCATGGCATACAATGGGTAGACTAGGTCGTACTCAGTCCCACTTCCAGACACGTACAGGCATCCCCGGACTGGACATCCGTTCGGGTTGTAGCGCCCGGGCCTGAAC…
c70704.graph_c0	ATGCCATAAGCTAGAAAAACAAATGCAAAAGCTTTAAACATATTCATCATAACTCAATTACATTATTCTCACCCAGAACATCTCTTCCAGCAATAGATACAAACCATGGCAATTAACTAGAGCAGAACATCATTTCACAAGGTTTATAAGGAAAGAGACCTCCTTGACTTGGACAAACACTCGTCTATAAGAAACACCCAAATTTCCAACTATTCGGCTGTTTATTTTATTAATAACTGGAGAGCAGGAGATGCCAGTGCCTCAGACAAACTGATCAAGGTACTCTTCCACGGTGGTATATTTGACATCTGGATATAGCTCAGAGGCCTCAAGCCCCCATGATGGGTCAATCTCAAAGTTGGTCATGTCACCATTAACGAGGGCTGAGTGGTTGATTGA…
c70922.graph_c0	TCCAATCTACAATAGTTCTCAGTGACAAAACGAAATGCTGGGAAAGAAATAAGTCAATGTTTACAGACACAGCAGAACAATGCACAATCCATCTGCATGCCCAGTTCAACATCAAAACTGTTCCCAAATGTGTTTCACCCAGTGTGAGGTGTCCATAAAACGTTTTACAGAAGAGTGACCTGTACAGAGACAATCAATTTTCTATGGATTTGGTTTCTGAGAATTAACATGATATTCCTAGCAACCCCATAGATGATCTGCCTACCTCAGTAAAAGTGAAGGTGTAGAGGATCATACCACTAAGACACCAGTTATGCACACGCGGGATTTATCAACTCATAAATCCCTCCTTGCTGGAACCACGCTTCATTCAAAATCCTAGCTTCCATAAACATGTTG…
c72038.graph_c0	ACACACACACACACACACAACATAGTTACTCATTATAATACTCTCATCATGCACATTAAAATAAAATTTAAAAAAAAATCTCTCTCTCTCAATGTTAACTTGATGCAGTATTCTTTTTTAAGAGAAAATACCACCCCACACTCAGCAGTGTCATTGTTGTTACTGTCAGATACCCCACATGCTCGTGAATACCCTCTCCACAAATCACCATGTGGACATTCAGTGCTAATAAGTGACTTAGGGTGGGGAGGGGGGTAAGGGAATCATATCACACAATCAAAAACAACAATTGCTTAAAAATGATCACACCACACATCCAAAGGTAGTTCCAGGTATCAACAATAAGAATCATACAATGGGCTCAACAATACGCTTTAATGTATTACCATGAATCATAGT…
c73650.graph_c0	ATCAAAGCCTGCGTTTAGCAATTGGGAGGATCATTTGGAGCAAATCAAGTACGAGCTGACAAGCGAGCGTAAGAAGGAACTGGAAAAGGAGCTGCGCAACCTCATCGACGTCAAACGTCCTGAGATATTAGAGCAGATCAAGACCGCCAGGGAGCAAGGCGACCTTTCTGAAAACGCCGAGTATGAAAGCGCCCGGACCGAGCAGGCCAAGATCGAGACCAGGATCAAGGACATCCAGGAGTATCTGGACCATGCCGTTTTAATCCGCAACGCCCCGAACAACAAGAAGATCAGGCTTGGAGCGACCTTCACCATCCTTGACCTTTCTGACAAGCAGGAATACAAGTATCGCGTCGTCGGTGAAATCGAGACCGACCCGAGCAAGGGAGCGGTCTCCAA…
c74128.graph_c0	TGCTTTTCCAATGCCTCCCTTGAAATTACATGGCCAAAGGACACTCCCACTATCTTACAGCTGTATGTAATGTTCTGCTTCAATGATTTGCTTGCATGTGGTAACATTGGCGCTGGATGACACCCAAAAAGTGTTTTCATGGTCTTCCAGGGCAACTGTTTATTGTACATAATGTTAATTATTTTATACCAAAGCAGTTGTATTCAGAGACCATTTGTGAGATGTAAATGATGGATACACAAACTGTGGACTCTATTTAGATTGCTGTTAATTATAGTTTTGTTTCCTCGATGTAAATTTAAACAAGCAGGCACAACTAATAGACTGCACAATCTACTGACTAATATTTGCAGCAAAAATATGATAAAATACAATAAATTGTGCAGCCGGTTATTTGTG…
c74161.graph_c0	CGCGTGATTCAAATTCTGAACGTGGAAATGTGACAGAACTGTCATAGGTCCAGGCAATGCCCCATCTCATGGTCTTCCCTTGGCAGAACTCGGTTGTGGAGAACTTTGCAACCTTCTGATGCAGAAGCTCTGCTTTCAGTGGAACCAGACTAGTCTTCTTTCCCACCATACTCGTGAATACTCTAATCTTATCTCTCAAAACTGCAGACTCATCAATCATCTGCTTCACAAAGCCCACTTCTCCTCCCTGGGCTATGCACTCCTGGGGGCTGGCTGTGGACAAGGTGCTGGCCTCAGGCCGGTCCACGGATCGTGTGGATGATACAGCCTGGGCTTCCATGTGATCAGCAAAGAATGGTGGGTTACACATACAGAAGTCAAACCGTGTGCTGCCTGTGA…
c74764.graph_c0	GGGTGACCTGAGGTAGCCATGGGTTCCCTGAGGTAGCCAAGGATAGACCCGAGATAGCCATAGGTGACCTGAGGTAGCCATGGGTGGTGACCTGAGGTAGCCAAGGGGGACCCAGGATAGCCATGGGGGACCTGTGATACCCAAAGGTGACTTGTCAGTTGGAGAAAAAACAGCAGGCGGGAGACGGTGTCTGTGCCAGGTTGACAAACTATATCATCTTTTTGCTGTCTCATAGAGCCAGTGACAAGACAGCAGTCGGACGCAGCAATGCTGTCCTTGTAAACAGACAGACGACAGGTCCTCTGTGCCGCAGGGCTGTGCTAATGGCCGCTGCTGGCCACGCCACCAAGCGATACAGACAGGTGACGGTCTGACAGGGCCAGTGTGGCAGGCTAGCGG…
c75059.graph_c0	CTTTAAGTGCGGGGCTTAATTTGCTAAAAGAAGCTTACGTTTTCAGTGAGGGACATGATCTTGAGAACAGACGTTTGACTGCAACAGACATAGCTGTAGCGTCGGGACTATGCCAGCTTGGATCTCGCGAAAGAGTGAAAGACTTTAACAGTGAATTGGTGAAGACGGCTATCGATAAAATACACTATATGTTAGAGGACACCATTGATAAGATCAAGCTCAGCAGAGAGGAACTTCCAGCCATCATTGTTGGAGGAGGCTCGGTATTGGTTGATCTCACTAGAAATCTCCATGGGGCCACACGGATCATTGTGCCAGAACATTTTGGAGTAGCGAATGCTATTGGGGCCGCTTTAAGCAAAGTTGCGGCTGTCTTAAACACTGTGGTAAACCTTCTAG…
c75721.graph_c0	CAGCAACTAAAGTTAATTAACATACGAGATGCAGCTAGGTGGGAAGCTGATTCTGTGCTATGACTTCTTTAGTTCAAGTAAATGGTCTGAAATGAACTTGAGGGACGACGAAGACCATGCAGTGGACACGTATTTCTGGGAAAAAAAGACGAGCTCTTCTGTGTGCATCCCTGTTTGGAATGTCCTTCTATGATCAGGAAGTACTCGCTAAAGCTCGTGTATAGACATGAGGATACGAGTCACTGAAGTGGAAAAGCAAGGGTCATGTGACTGCGACTGCCTTCACAACAACATTGTCGTTGAGAGTTTGGTGGTTGTCTTGACCTTGATCTCCGGGCTGGCCATCACGGGAGAGAACCTCATTGTGTTCAGCCTTATAACCGTGCCACTGAATACAAG…
c75849.graph_c0	GCCATGTTTAATTATAAAACAAGGAAGAAATATCGACCTTTCTGCTCTAGCACTACTTCTACATGTAAAGCTCCATCTTTAGGTTATTAGCTGCATTTATAACTCCAACAGCTACAGGGTATTCAAAATCAAAGTAGCTCCACTGAAATATCACAAGTTGACTGGTAAATATTGCATTTTAACACACATGTGTGTGTTTTAAAAACTAGTTTTGATTTATCTTCAGATTTATTGCATGTGACATCACATTTCAAACCCCTTTGCCTCATTCTGTGTGATACAAGTGACGCTTGGTCACAAAATCTTGAATTGTCCCCGTTCCATCCTCTACATTGTATTTGAACCATCCTGTATTTAGCCTAAATATGCAATATACAGTAATTAACAGGCCAACTTGGC…
c76295.graph_c0	ATTATTATTATTCACAAAACAAAAACCAGCACTTATTACGCATAGGGTTGGCGCTGGAGCCGAAAAGCTTAGTCGTCCGGTGTTCTCTCCTCCATCTCTTCCACTTGCGGCTCATCTAACTTACTTCCTACAATCTTTTTGTCTAGCACAGAAGCTGCTGGTTCTTCAATACTTTCCTGCTTTGCTCCATCTTTTTGCAATTCCTCATCGAAACTGGCTGTGTCACGATCATTAGTTTCTTGTGGATTTTCTTTATCTCCATGATCAACCAAGATAGCCGATTCCTCAGCATTCTTCTGCTTTGATGCATCCATTTCTAATGTCTCACTGACACTAATTACATTGATACCATTGGTTTCTTCTACACTTTCATCCACTTTATAATAAACCACACATGTG…
c76519.graph_c0	GATGTTGTTTGGCGGTTTCTGAAGAGTGTGCCCTAATTTCCACACAGGATACCCTTTAAATCAAGCTAGATACGCTAGTTTCAATGGGTTTCTGGTGGGAAAATAGGAAAAAATAAACCCATTGTGTTGTAGCGCTGGTTGGAACATGAGGGAAGCAAACTGTCATAACTGTACAACATCATCATGTGCCTTGCAAGGGATCAAACTCCTCAGCAACTTTTGTGCTCTGTGTTCTCAATGAATCTGACCACTCAGGGCTGAGCCAACTCTCCCACTGAACAGGTGCTG
c76901.graph_c0	CTTTCTCTTCATCTAACTGCCTATTTGTGTCCATTCACTTTTCACACTCAATTCCTTTGAGATCAACAGCCACTTCTTCGATCAGATCAGTGGTGTCGCCATGGGGACCAAAATGGGTCTGAGCATTGCCTATGTTTTCATGTGTTGCATGGAACACCAGCTATGGCAACAGTACACTGGTAGGCTCTCTGAGCTGTATAGAAGATACATAGATGACCACTATGCCTTTGTCGGAACTTGAGACATTCATTGATTTCTTTTCTAACTCCACCACAACATTAAACTGACTTCCCATATCACTCCGTCTTCTGTCAACTTCCTGGACCTCTCCAGCCGACTCCCACGTCTTCATGCTCTATACCTCCTCCCACCCACTGTACTGCAAGGATGCCATCCTAT…
c77154.graph_c0	CTCTTGACCAACTAGACACCCCTAGAGGGGATGAATATATATACTATATATACAGGATGTTAGCATTTGTGCTGTCACCCACACTCAAAATGTAATAGACATAATCTGTTTTCTTGAAGAAACTAGTAGCAGGTAGAAATTTATGGCAGTGATGAACTTTCACTAGAAGATCACTAGATCACTAGAAGAGATCACTGATGGCTGAAGTGGTGAATACAGAGGAGATAAAATTGAGCTTCTTCTATCTCGAGCTCTGCTTCAGGGCATCTGAAGGTCAAGGGGAACAGGGTTCAAAGGTTTCTGAGTAAAAACTCCTTTCATTCTTAGTGACCTTAATGACAAGAATGGAACAAAATGAACACAACAAACGATGACTATTGTGAACATGGGACATGACAA…
c77242.graph_c0	AAGAGAATGCTAAGAAGAATCAAACCATAAGCTATATCTTGGTTTCCAGCTCACGTGATTATGTGATTTCAAATGATGGAAAAAAGATCCCTGTGGTGGACCTTGAAGGAAAATTGGTTGGCTTGTATTTTTCAGCCCATGCTCATAGGATGTGCCGTGAATTCACTCCTAAACTAGTGGAATTATACAAGAGGCTCAAGGAAAAAGGAGAGAACTTTGAAGTAGTCCTAATATCTCTAGACTCTGAGGAAAAACACTTCAAAGAGAGTTTTGAGACAATGCCTTGGTTTGCATTGCCGTTTAAGGACAAGAGCTGCGAGAAGCTAGCGCGGTATTTTGAACTTAGAACCATTCCTAATCTTGTCATAATTGGCCAAGATGGGAAGACTTTGAACCCAA…
c78388.graph_c0	GTCGGATTTCGTTAGATCCAACTGAGGCTCGGCTAGTCTTCCAGATGTACTGCAGACATGGTATTATCAAGACCCACAAATTGGCCTTCACAGAATGTGAAACTTTACAGGCGGTATTCTCAAAGGATATGTGTCCAAACAAGTTAACTGCTGTACCAAAACTGCTGTGTGATGCTGTGTTGAACTTCCAGAACAATCAGGAGGAGATTACTCTTATTATCAGACCTGATTTCATGGCCTTGAAGAATTATGTAGATGATGAAGCAGATCCTCACAAGGTGATCCACACAGAGCTGACGTTGTCTCCAGAAGAGTTTGAACAGTATCAGGCAGGAGTAGATGCTGACGTGACCTTCTGTTTACGAGAGCTTCGAGCTGTTCTTGCATTTGCTGATATCA…
c78731.graph_c0	GGTACGGTCGCGATACGAGAACGCCAGTCCTGATCGATGTAATCTCTTGTTTCATTGGTCTCTTTGAAGAAAGGAAAGAAATGTTCATTAGAGGGTTGTGTAGACAACAAACAACATAAAAATGGCAAGCTATAGGAAGACGGGTATTGAACACTGCAGGGTGCAAATGACGACCGCTCACACTCTGACGGTTGTCCAGTTAAAAACAAGAAATATTGAATTCCATATTACGTCAAGAAACATGCTCGACACAGTGCCTGCTTCATATGTTTGCAACACTCGGCAATTGATGGAGGATGTGGCGAATATCCCGCTGGTGGTCGTTTGCTGTCCAGTAAAGCTTCTTGTTTCTGTTTAAGCCTGTGTCTATCTGAAACTCTAAGTCAGTTTTTTTTAAAG…
c79365.graph_c0	CTCGTTCTAGGGTTTCCTTCTCCACTAGATCTTAACCCAGTCACCACCTTATCCTCCGCCAGGACAACTCAATCCCTAATTCCAAACATGATGCAACAGCCCGGAGTCGCCGGAGTGGGGGTCCCACAACCAGATCAACAACAGCAATACCAACAACAGCAGCAGCAGCAATGGATGATGCAGCAACAACAACAATCGCAACCGGTGCCTCCTCCTGCTGGCTGGAATCCGCCGCCTGTTCCTCCTCCGACCCAGTACGGTGCAGCCGCCGGAAGTGGAGGAGATGGAGACGAGATTAAGTCGTTGTGGATCGGGGATTTGCAGCAGTGGATGGATGAGAATTATCTTCTTAGCATCTTCTCTGCCACTGGAGAGATTGTTCAAGCTAAGGTTATTCGT…
c80492.graph_c0	GCGTTTAAGACTCTTGGCCAACTCGACACCCACTGTACCACTCACTGCACTCTCTTCCAGGTGTAATTATAACCTGGTTATTGTTGTTGCTATTGATGCCGCTGTGTATCCTTCTGTCCTTCTGGGTATAACATAATTATTAGTGACAATAAATATCAATATTTACACCAACATTTTAAAATTATTTTTTATTTTATTTTTAAATATTTAACACGGTACACTAAGTCTTTCACTGTTTTTATGTTTCTTCTATGGCTTCTAGAGAGTCCGACATTGGTATCCTTTATTCACTTATGATTAATTCAATGGTTGATT
c82243.graph_c0	GTAGGTAATGTGGTCAGTATTAACCGGCCAACATCACCTTGCCAGGACATTTGGTAGATAATGTGGCCAGTATTAACTGGCCAAGATAACTTGACCAGGACAATCAGTAGGTAATATGGTCAGCATTAACCGGCCAACATCACTTTGCTAGAACACTTTCCCTGGAACCCATTTTAGGCTGAGTTATCTAGGAAACTGAGTCAACCTAGGAGCCCAAGTCAACTTTATTTTTTCAAGTCCGCCCTGATGCAGTACTGAACTCACGATCAGGTTCGGTCTCTCATACGGGGTACGTGGTGCTAGCTCCATATTTTTATGGACCAATAAGCAGTATACAATGGGTTATTTAGTCAATATCATGTTGATTGTCTATATTTTCCAGAACATTTCTTGCTATGG…
c84116.graph_c0	GTGAATGGGCGTTCGTTGGCAGACAGAACCGTACCGGGTGCAAATTTTACATCAGATCTTCTCGTCCGACCATGGTACAGACATTTTCTGCTTTCTCTGGGACAGTTTACACTTTTCTCGAGCTAACTGGCGTTTTAACATTTTAACTTGTGTGTGTTTAAGGGACAACGGTAAGAGTTGTAATGCCGCAAGTCGTAAGGTACGAAGTACAACGTGAGACAATTGATTTTCAGTTCATGGGTGAAAGTGACAAATGTCAAATGACACTCGGTGAATACTGAGTTCTTTTATGTTAGTTCACACAAATTAAGGAAAAATAAATAACATTTCTAGAGAAGTTTCAAGATTTTGGAAAGGAAAGTCCCTATTTCCATAGTGTTTCGGGAGGAAAACTAAAGA…
c84163.graph_c0	AACAAAAACAGTTATTCGAGCGGGTAACGAATGATCTCACAACCTTACTATTGCTTATCAGTAGAAAGTGTGGAGTGCTAAAGACAAATTGTATGCATTATATAACGATGTCAAGTAGTTGTGCACACTAAGTTATGCTTAACACAATAACAATGTTGTCTACATCCGTTGTAGAAAAATGACGTGTTTGAAACAAAGTAGTTGCGATCTTGTCATCTTATGTTTGCTCTTACATTGCCTGCTTATACAGATACTACTGGGCTTGTGCCCACTTGAAGAGATGCGTGCTGGTTTCCGTTGTTTTGGAGATGCTCACGGGGAACTATTACAGCACTTACCGGCTGATGGAAGGTTTTTATTACAGCTTCATGGATGTGCAGCTCACACTGGGGCTTGTCA…
c84637.graph_c1	AATAAGAGACAGGCTGAGGGTCCCCAAGAAGATGAGGAGGAATCTGAGAAGTCTGTATCTGAGGTGAATGATGAAGAAGAAGATGATGATGAAGGCAGTGGAGACGAAGAAGATGATGAGTAGGAAAAATCCTGGGAGGATAGCATAATCAAAGTAGGCTGTGATAGTGTTTGATCATCTTATGTTAATGCTTTTTAAATGCAAATTTCATTTAAGCAAAAATGTAACTCTGGATGGTGTTGGTTTCTTTTGACGTTTGGAAATTAATAGTTGTAGATGGGTAATTTGTTGCTACATGTATTTTGCATTTGAAGTTGAATGGCGTAAGATAGGTAAATCCTTTTCTAG
c84763.graph_c0	GTCATGTTGGTTGATTACTTTGAGTGCGCAAGGATGATTCCATAAGTGCTTCACTCCCCTACAGAATCTGAGTACTGTGTGCAAGCTGTAGCACCAATGAGGGTCCCAATGTGTGTAGACCAGAAACATATGCTATAAATATTCTGTTGTGGGTAGGTTTTCTAGTTTTGAAATGTAACCTGTGCAGCCATCTCTTTTTGATTGCCAGCTGTGATAGGATTTAACTTTCACTTGGGTCTTCTGAGTTTTCTCACCTTTGTCCGCAAAGGCTTGACATCCAATGCACTACCCCAGAATCAAGAGAGTATACAATTTTTGTTGCTGTTGTAAATCTCAACAAAAACACGATCTCAACAGCCCACTCTAAACTGAACCAGGTTGGCTGATGAGGTGCATGAC…
c85855.graph_c0	TTGCATTTATGGATTTGAGTTTTAAAAAAAAAAACATTTTTGTTGTTGCTGTGTAAATGAAAAAGTTTCTATTAAAGGGTGGCTTTTGTGTTAATGCAGAGACATGTTTGATATGTTTGCATTTATTTATGAGAGCAATTATTAAAAATAATTTAGAACAGGTGACTGGATTCAGAGCAAATCTTAAAATGTCTTAAAACATCCTGCCACCTGTAGCCAAGCAAACACCAAACACCACCTTCAAGCAAACACCAAAGCACATCTACACGACTGCTCAGATTTAGGATGTGGCCAGCAGAAGCAATCCAACAAAATAAAGTCCTACTTCTGCCTCTGTCATGGCAGGTAACAACTATAGCATGGTGGACACATAGTAAATGCTGATAGCTGAAAATACAG…
c86482.graph_c0	TAGAAGTAGTGATAGGATAGCAAGTTAGAGAGACCCACTAAAGAGAGAGTGGGGATGAGCTGATGAAGACCATGGTGTATACCACACGCTGATGGGCTCTGGTCCTACATCTATAGGAGCTCACCTCCTCCAGAACTATATGGATGGATCTCTGTCAGTGAATGGTTGTGGACAGAACACATTTCCCTGATAAAAAGCCGTTGCCCATCAACCGTAGCTCTTACTTTGAGAGAGAATGGACATGACTGCTTTATAGACCAGGAGATTTTAATCTCTCACTGAAGAATAAATTAACAGCAGCTTGTTGGAAATATTTTTTCAAAGACATTTCTTTATCTGTCTGCTCTGCAGATTTCCTCTTTTTAGGTGTAATGACTGAGTCCATCTGTCTTTTCCTTG…
c87133.graph_c0	CTCTGACAGCTTGAACATGTTCTCCAGAATACCTGTAGTGGCGTCAGCCATCTCATAATCTCCAGCATAATCCCGAGTCATTTTCACCACCGCCTCCAGCCCGTCCTTGGCAACCCGCTCACGGTTCCTGGTTGACATGACTTGCTCCAACAAGTTTGCGGAGGCCAGCAGCAAGTCGCGGTTCTGACTGGAGCAATTGGCGATGAGCTGGTCCAGGAGCCCCTCCATACGGATGATGTCACACAAGCTGTAAGCCAAGTCTCGGCCATACACCGGCGTGTCCCAGGCTTCTTTGGTCAACTTGAGTATGTCCTGCAGTGTCCGAATCTTTGTCGGTAGATCAGCACCTCTCATCTGTACAATATGCTGCTCCAACTTCTGGGACAGCGTCTGGTAGCT…
c87470.graph_c0	AAACCGAGTACAATGACACCGATTTATATCTCGCCATTTAACCCTTTTTTTTTATGATTTAAACCCGAAAGTGCAGCTGCAAATAGTATATTGCCAGACAGGTTTGATATTGATATAAGAAATACAGAATATCATACTTCCAAACCATATATTTTCAACAAACTTTCCTAGGTAACTAATATTCCTGTTTATTGGCATAAGGAAAGCCACTTCAACCAAAAAAACTCGGGCCAAATTTCACATATTTGATCAGTATTTCAAATGATTGAATTAACATACATTTGTAATTTCACAAGGCACTGTATGTACACATTTAAAGATGTGAATGATTCATAGCCAAATAAAGGGCCCTGTACAACACCCTGAGGTGCATGTCCAATATTTTCTAATAGCCCTTTG…
c87823.graph_c0	GCCACAAATACAATAAAACAAAGATACATACAATTCACATACAATTAACTTTTCAAGATACAATTATAACAGAAAGCTAAATTTCAAAACTGAGATGGTGACTCATGACATACTCAAAGGGGATGTTGAAAGACAGACAGGAGCTGCCAGTAAACAATAATACATAAATGAAGTTTAGCTGCACAACTGAAATTGTTAAATTATTCTGTCTGGACCTGACACCCACAGGGGAAGCTTTGAAACCTGTCCATGTTGCCAGGAATCCATGCATACAAATGTTCTATGTACAGTCCAGGGCATGTCTGCAAGGCCAGCAATTCATAGACATCCCCTTCTTCAGCAGACATAGGAGATCGCAACTCTCCAATCCTCCCTGTCATTTGATATTTTGATGAAATT…
c88756.graph_c0	TAATTAATATTTTGTCCCTTATCTAATAATTCCCAGACACTGGTTATTTTCCTTGCTATGAGGCCTGTTTGATCTCTAGATGGCTGTGGTCTGACTCACCCAATAATAATATGATGTGCCTTTAGGAAATGTTACATTTATTGGGGATATAAATTTCCCATCCAACATAGATAACATTTGCTTTGTTTCACAGTTATTGAGTAAACTTGAATTCTCAATTACATTTCTTCTTTGTACACCTTCAGACATCAACCTGATATATGTCAGGAAAGCATTGGTCAACTTGTTGACACCTCTAGATTTTCTCCTCTCATAAAACAGGCATATTCCAAAATGGCTGTCTCTGTTCTGCTTATGTTGAACATTCCTCCACCTCATGTTTAGATGTCATTTTACCAG…
c89092.graph_c0	CCAGGATGTTGTAGTCGATGGTAATGTACACGTTCAACACCATGCATTCGGAGAGCCCGGTGGGACGGTCTGGTAGGAAGAATTTTCTGAGTCCATTCCGACTGTACATAGACTGAAGGTAGCTGGAAGGTAGTTTCAAAGAGTTCATATTTGTTGAACCTGTACACAATTCTAAATTTAGCTGACCTACACCTGTAGCGCTGTGGTGAGCACGTACTGTTGGCAACAGTTTGTTTATCATCACAACAGTCTGCACTACTCCAGACGCGGGAGAAATGCGTACACGAATCCGAAACTGCGGGCCAGCATTCCTCTCTGCTGACAGATAACTGGTAAATGAGGGCAGGGAATCTGTGCCACGTTCGAATCCTGAGACCGCAATCGTCATCATGTTGACCT…
c89958.graph_c0	CACCTGCATGTCCAGAACAGTATAGCCATACAATTTCTGGCTGAATTGGTCCTAACTCAAAACTTCCAAGTTCAATGGTCTATACATCAACCAAATCAGCGAGTTGGCCATGGTTACCAAAATGGGCCCAAGCTTTGACTGCTTGTTCATTGGCAACCTTGAACACCAAATTTGGCAACAATATACTGGTAGAGTACCTGAAATGTACAGTAGATATATCAATGATGGTGTAGGCATCACTGAGATGCCACAATTAGAACTTGAGCATTTCATAGCTTTCTTCTCTAATCCTCCTAAGCATCATTCAACTTACTTCCCATGTTTCAACATCTTCGGTCAGTTTCTTGGATCACACAGTTCCTGTGGGCCCTCATGGTTTTGTCACATTCGTCTATTACA…
c90048.graph_c0	GTGTTATTTGCAAAGCTGTTAAATATACAGAGGGAGTGGCTCCTGTGGTAGCCAGGTTTTGTTTGTGCACTCATACCAAATGTAAAAGTGAGAGAACACATAACAATATGGTTGTGATTCAATAGTCAATCATATGCCATGTGTGGCTTGGGACTCAAGCAGTCGATGACTGTTCCATTATGCGAATACAGTACGGGAAACGTTTATAATTTATGTATGTGTGCATCTGTGTAAGAGTCTGAAGATGGAAATAAGTGATGGAAATAAGTATTTTTCCAAAGCTATATTTACTTCTTTCATTGTGATTAGGCTAGGCCAACAGCATATACATATGAAATGAGTACAGGCCAGAACATATTATACATATGAAATGAGGATATCTCCTTAAAAAATCTAGTT…
c90078.graph_c0	GGTTATATCAACCCAGCAGGTTATATTAGCACGTAGCAGGTTATATCAACTTAAGTTGGTTATATCAACCCAGCTGGTTATAAAGCTCTCAGGAGCTCCCATGGCATTGTGTTTAGTGCACGTGCTTGTCAAGAGAGCAAGGTTCAGTCCTCCATGGTGGTAGGATTTTGTTTCCAACCAGAAGGTCTCGGGTCGACACGGGCTTCGTAAAATGTGTATCAGACAATTTTCAGAAGGCTCTGGGAATTGTGTAGGAAAGAAAGAGAGGAATGGAACTGCTAACCTAACCTCATTTCACTGTGGTCTAGTATATGTAAAGACTGAACACATCACGCAGGCCTGTGGTAGAGTCTTCCTTGAAGTTACCTGTACCTAAATACTTGAAAATAAGGACCCCTA…
c90113.graph_c0	ATTCAATGACCTGTAGTGCTTGGGGGTTTCCCGTTGAATCAGTAACATGCAGTGTTGTATGCAGTGTTCATCAGATATTACTTTTTTACACACAAATTATTCCACATATCTGACTGGTGGAAGTTAACAATTTTCTGACATCTGCAAGAACTAGACATTCAAAATAGCTAGTAACAGCTAGCAGTTTGCTCATTGCTTATATTCATGCAGAAGTTGCAGCCAGCAAATTTGTACAACAGTGGTGCTTGGTTGCGACATGACATCTAACATCCATTTTATCACCCATATATCATTCGTGATATTAGCCCTCTATCATTCATCCTATCACCCCTCTAGAAATTTTTTTTATTCGTCTTTCGCCTGTAGGTATAGAATTACTGATCTATAGTGCAGGAAACC…
c91713.graph_c0	GGCTGAAAGTCAAGACTCGTCCATGAATATCAGCAGTTCGAGTGCCATTTCAAACCTCTCAACTGCAACAAATGGCAACAAGTACAACAACTGGCAACAAGTCGCTGCTAATCGAGGAGGTAACAGACCGTCACCGTTAGCAGAGGGTGTAGACAACCAGAATAAAAGAAGTTCAAATCCAATGGTTATTAAACAAGACGGCAGCAGAGTCAAAAGCGCAGATGTCCTCACATACCTGTAGAATATCACGTGACTTGTTCATAGAAACACAAGTATAACTGTAGGGGAACTCTTTGGGCCAATGAAACAGCATCAGATGGTTTGCTCAGAATGCACTGTCAGTTATTAATAACAATAAAAAATAGATTCACAGCTATTAATATGTGCTCTTACAAGTAG…
c92061.graph_c0	ATATATTCACCCCAAAAAATATTTTTGGTTTACATTTGAAGCACCCTCGTATATTAATAAATTTTAAGTTTTCAACGCATTTTCAGTGTCTTTACTGTTGTACAATTACTTTAAAGTGATCATCAATTTTGTTGAAATCTGCATTTTTATATGGATCTAAGTTTGTAAATATCGTTGAAGTAACGAAGCTTTAAATTGTATTTGCTGTTTTCCCTTCATGGCTGCTTTTGTTAAGCCATTTATATCTGCTTTTATGAATTCCTATCACAGCTGGGATTGTATTTATTTGATACAGCTGATGTATTCCTCCATGGCTGAAGCTGTGTTCATCTTGTATAGTTAACATATACCTTCCACAGCTGAAGTTGGGAGTTTAATACTGGTGGAGTTAGCATAAAC…
c92383.graph_c0	TAGAAAGTCGGTCACCCACGAGTGAAACGCGGACGCCTAGCCCGAGCCCGGCTGTATGGTTGAAAGATAAGGCGACAACAGACAATGGACCGCCTCTCCAGCCAGCCACCAGACACAGGACAGACACACGAGATTCTGGCCAGCCGACACCCCATCACCAGCTCGTCTGGGGATGTCCGCCAAGGGTTTGAACCTCCGGCCGCTCACAGAAGCCCAATTCGTGCCAACAGCTCCAGCAGTACCGGCAGTGGAGACCAGCGCAGTTTGGAGTCGCCGGGACCTTCCTTGCACCAGCATCAGCGTGTCTTCTCACCTACTTCGATGTTACCCTTGTCGCCATCGGCACATGCGGTTAGAGACAGGCGCGGCTCCAGACTGTCCAGCGGGTCGTCTTCCTCT…
c92543.graph_c0	GTTCCATCAATTACTAAACACTATTTGATAATTACTAATGCATGTATTTCAGCAACAAAGTTAGTATTATGGAAAACTGCAGTTGCAGAAAATTTATTTAGTAGTGTAGCATTATTACAAATACTGGTGTAGACCCATGGTTCCTAAACTCTGGCCTTTAGGCCAGATGCGGTCTAGCTCGTATTCTAATCTGGCCAATGGCCACCTGTTTAGTTTTTAAAAAAAATTGCATCCAGCTTAGTTGAGCTGCGTAGTTGTAACCCTTGTTGCCTTTCATGACAGTTGATCGCTGTGGCCCGTGTTTAATTTCAGAACCATTGTCAGGGACTTGTATGAATCACGTGTGCTGTGACGTATGAAGC
c92564.graph_c0	CTCCCAGCACAGAAGCATCTCTGGTACTCATTTTGAAAAGGCAGCATCAGCCCTAGAATTGAACTCCTTTCTCATCTGGAGCTGTGCTGTGCTTCTTCTTCATTGTTTGTTCTCTCTCAAACTCCCACCATGTAGTCCAGAGAAGACTGTGTTGTGCTGTTTCTGAGCCTTCAGGCTTCAGCAAGCACTGCCATACACACTGTTTGTCCGGGACAATGAACACACTGTCACTGCAAATTCTTTCAAATTTGCATGTGCTGTACATCAAACTCAGAACTCTAGTAGTACATCGTCTTTAACAGGATGTGCTGTTATAGACCACCATAGATGCCCATGAACCTCGCTTTACTTTCCTCTTATGATATATGATATGCAGAAAGCAGCAGCATTGAGGCTATA…
c92781.graph_c0	CAGAAGGCTGTGATTTATTTATTTGATGGTGTCGATGATCGTTGATGCCAGACAACTTTCCGTATACACTTGTGGAATCTGCTGTTGAATACATGCACGATGTCATTGAACCATGTGGAGCGAGAGATGCAGTGTGTCACTCACTGGTTCTCTGGATGGAGCGCCTTCCAGAAGCAGGACTTCCAGAAAGACCTGCTTGACAAACTGGTTCCAAACAATGTGGACACCTTATTTGATTCTATGAAATCAATGGGGGTCAAGGACAAGCCTCCAAGTATATTTCAGTGTCAGCTAAAGTTATTTTCTGAGTGGTTTTCTCAATGGACTGACTCCGAGCGTAATGCCTTTCTACTGAAACTTCAGGTCCTGGATCCAGATTTTGTTGCGAACTTTAACAAA…
c92853.graph_c0	AATAGATATTAGAGGACACAGAAGGCAACATTAAAATTGAAAACTATAATGACCACGAAGGGGTTTGAACTTGTCACTTTCAGATATCAGCAGAACCTTGCCTTGGGGAAAAATGTATTTTAACTTCTGACTAACTAGACACTCCCGACTCTACTTCCTTGAATGCCGATCAATATCTGGGAATTTATTTCTCACGCTCATTCAGTTAGATATTAGTTGGCAGAATCCTTGCCTACCACAATCTTCTGGAAATACATTTTTCAGGTATTACCAATGCCTTCCTTGATGATGCTCAATGTAGATTACTGCCTCATGTTAAATAATTAATTAATGAATTAATTCATAGTCTTTTGTCTTATATCTTAGGATGTTGAGG
c93363.graph_c0	GAAAGAAAGAAAGAAAGAAAGACCATAGACGGGCCTGCACTGTCTGAACCCGGCACTGATTTTGAGCTGACTTAAACTCGAACCGATGATCTACTGATCGAGATGAGGTTGTATTAATATGCAGTCTCGATGCTATATGACATCCCAGGCAGACGGGTAGATTAACACACACTTATGTCTGTGCATATGTGTATACGTGTACGCGCGCGTGTGTGTGTTGTAAGACCCTTTGCCTATTCATCTGTTTGTACATTATGTGTTTGTATAGACTCGGTGTGCATATAATCTAACTGTGTATCATCTGTTTCAATATCACTTTGTGTACCGCCTCTATGTGCACACCTTCATCCATCAACGAGTCTGTACGTTCATCAACTCCTGGACTGTGATTGTCCAGAA…
c94023.graph_c0	AGCACTCTCACTTACTGTCATGGGATGTAGCCTCTCACTTACTGTCATTGGATGTAGCATCCCACTTACTGTCATGAGATGTAGCATCCCACTTACTGTCATGAGATGTAGCACTCCCACTTACTGTCAGGAGATACTCATGGTGTGTACCACTGTCACTTACTGTCATGAGATATAGCCCTCCTACTTACTGTCATGGTGTGTGGCACTTACTTCAACTATCATAGCATGTATTCCACCATTAGTATCATGAGACCATGCAATAACTTCTTCAAGTAGAATTGAAGAAAATGGAATTATCTTGAGATATTCTGTGAAGTGCAGGACATTCGGTGCTGTTCTGTGAGATATTCTGTGAAGTGCAGGACATTCGGTGCTGTTCTGTGAGATATTCTGTGA…
c94165.graph_c0	ACAGAGCTGCAGATGTGGTCAATTGTTGCTGTTCAAGCGCATTTATAAGACAGTCAAGGTCGACTTGGGGGACACAGGTGGGATGATTGCCCAGAAGAGGGGGTCCCGGCTAACTAGATTAGTTCAAGTTGAGGACAGAGTGCACGTCTGCCATATTACGAAGGGGCAAAGGGAAGTTAATTTGGTTATAGATCAAGTTGCAGTTCCCCTTGTCTTGGCGGGGCTACAGGGAGACAACCGGAGTACAGAGAACTCGGGTGAAGGGTCATGCTTGGGGCGACATGGCTCAGGACAGTTCCCCCAAGCTAGGTGGCAGGCGAAAATCTGTCAACTTTAGAAAGGTTGGACAGAAAGAGCTGAGATCTCGACCGAGAAGGGTCGTGT
c94190.graph_c0	AAAAACTAAATAAATAAATAAATAAATTATAAAGCGTCCTGCCACTCGCTGGATCAATTTAGGTTTCATCGCTGCAATTTCTTGACGTTGAACAGCCTTCAGCTGATTCAGGGGTGGTTTCTCCATGTATGTCTGTCCTGTGCCGTTTGCTGGGTCTTGGAGATCGCAGTGTCCGGTATACAAATTTTCCCAACCACTGCTGAGGACAGTCCCATGGCCCGTGACCTATACGGCGACAGCGGGAGCACGGTTCTTCATTCTGGTCTGTCCTACTGGGTCTTGGAGATGGTGGTCCCTGGTATATTCGTTTTCCCCTCTTCCGCTTAGGACAGTCCTTGGGATAGTGATCTATGCTGCCACAGCGGAAGCACTGTTCTTCTTTGTTCTGATCTGTGCTCC…
c96084.graph_c0	TCAGCAATGAAATGATAATTAATTCTGGACTAGCTGCCATAACAAAATTACCTGAGGTTTACAACAATAGTTGCGTGAAAGGAATGGTGCCACAAGTGTGGAGATAAGCAGTAACAACACCCATACATAAAAAGGGATATCCAAGTCATAGGCCTCAAGCTACCGATGAATAAGCCTCATAAGTTGTGTGAGCAAGGTTATGGAGCAAATAGTTAACTGCAGATTCATGTGGTACTTGGAAAAGCAAACAGATTCTTAGAAAAGCCAACAGATTTAGAAAAGTGAACAGATTCTTAGAAAGGCCAACAGATTCTAGTGCCAGAGCAGGCTGGA
c96145.graph_c0	GGGGGGGGGGGGGGGGGGAGCAGGTGAGGAAGTGTGACACGATCTGAGAGGATAACATCAATAGAGGCATAAACAGCAGTCTGTCTGAGTGTACCACTAGAAACAGAAAGTGTTGATCCATTTCAGCCAGTCTTCTTTCTTGTGATGACTCTTGATTGATATTAAAGAAATCATACGTTCATTGGTAACTCTATAAATCATATTGTGCCCACAGTTCTATATTACTGCTGATCCTAGTTATCAGAAAGTTGCCCTGTGTCCGCCAGCAACATACATAGATTCTCTCTTATCTAGTGCATCCCCTGTTATATTTTCTGGGGACCATAAATCCCCCTTTAATGATACAATATCAGCTTCTGAGGTCACAAAGGCCAGATCTTGGATTACCTCTTCCTGTTT…
c96180.graph_c0	CTGAAATTTTACACCAACATTCAGTGACAATGACTGAGGCTGTCTGAAAGCCGAGAAACAGGATATCAAGATTATGCTAGTTTAAGGGAGCCACAGTATTATGCACCTAGTGAGGGCGCTACTGTGACTCCCTGAAGCTAGCATTATCCTGATTTATTATGGAGCAATCACTGAGCTTTTGTAAACAATACTGAAAGCATTGGGGCAATGCCAGGAACGCCTGCTCAACATGTAGACATTGACCTGCCATAGTGTTTTATAAATCTGAGCATGCTTGACTGCTTCCGGTCATTCATCTCATCTCATTCTGTAACCCTAGTCAAGGCTCATTGGGGTGTCATCAGTAATCAAGAGTACAGAAAAATTGTTTCTGCCTTTCTCTTCTCCACCCTCTTTTGA…
c97467.graph_c0	GCACTTTATCTAATAATTCACATAAGAACTCCTGAGCATCGTGCTGTGAGTGACCCTTAAACATAGGTATGGCCTTCCACACAGCATGCAGGAATCCATGAGGGCTGACCTGTGCCCACTTGCCTGACCACAGAACCCGTATGAGGCCATGGAGCTCCTGACACAGAGACAAAGTTTTCATGGCATCTGTCTTGACTTTTAACAAGGGGTCAACAACCGCGACCTTTACATCAGGCAATCCCTGGTCCTCGGTGGCGTCTGCACTGTCTCCACCATGTAATCCGCCAGATTTCTTCTGGCCACCCATCCACTGCTTGCTGCTGCTGCCAGTTATTATGGACTGTTGGTTACTAAGATGCTGGAAATAATCAACAGTGTTGAACCTGAGAAGATGTTTGG…
c97668.graph_c0	CTGCCTGCGGGTTGATTGCGAGACTTCGGCACGCCAGTCCGGGCTCCTGTCCATTCAGCCACGCTGCTGATGCTGCTTCAAATAACAATAATCTCACTGATGGAACACGTGAACTTAACGTACGAACAGCTAGTCATCCCTAAAAAGGTTTCACTAGACAGTTCTAACAACTACTTTCTTCTGTATGCATGTACTGTGTATTTCTGCAATGTTGTTTCTTCAATGATTTGCATGGTGTTGAGTTCTTTCTTAGTACCAAAGAGCACCTGAACCCACAGCTCTGTAATATGGATAGAATTCACACCCAGGCGTTTAATAGCTCCATAATACAGGGTGTCCAAGAAAGATTGTACCTTTAAATAGCAAGATAGGTATTATAAATTTATAAGGTGCCTTCCC…
c97756.graph_c1	TTTGTTTTTTTTTTAAAAAAAAAAAAAGACAGCTGTTTATTTGTCTTCCACAACCTCAAACTGCTATCAAACAACAATGAGGCTGTAACAAGAAAACTTGGCCCTAGATACAGCAACCACACAAACTTAAAAAAAAAACAAAAAAAAACTCAACAATGCTGGTTAACTACTGGAAACTAACATCAACACATATTATATGCAATTGAAAACTACTCTACAAGGAAACAAGGCCAGTACAATGTCTTTCATGAAATACCTTCCATCAACTTGCACACAAATATGTTTATACATATACATTACATATATATATATATATGTAGATATAGTTCTGCACTCAGGACAATGAATCTGTTGAATGAGCAGAGTGAAATGGAGCTGGGACATTCATCTAGCAAAACA…
c97769.graph_c0	AGCAGAGCCACAGACGTACCGCGGCCTGGTCGAGTGTGTCACGTCGGCCCTCTTTGTTCCCGCCTGTGACATCCAGTCTCGGTCCCCGGGCTGTCACCGACAGGGCTTGTTGCAGTCATTAAGCTAGTTGCTCGGTTGTATGGATCTGTATTTGTGATTGGGCGAGTGTTGAAGCGTGTCAGACACCAGAAGGCAAGCAGGCATCAGTTGTAAACAAACACTCTGCTTCAAGGTTAAGTTCTTGAGGTCACAGACAAATGGCGACCTCCAGGCTGTACCCGACCTTGAGCAAATTCTATGGACACAACCATACTAGCGATGAAGTCAACAGCATCGACCTTCTTCTCTCTCAGAACAAACAGCAAAGACAAGACGCTTCAACAGCTATTCTAAAGCCGA…
c97800.graph_c0	GGAGAACACATCAAGCGCACATTTTTCTCATGTTCAGTGTGTCATTTAAGACAGTTAACTGTTATATCACTTAATTTTATTGAACTGGCTATTTTTGCAGTTGTCATTTTTCGATTCTGTCAGGATTTTCTTCACTCATGCTGCATTTTCATGCTGCACTTTGAGGATGATCTCCAAAATCTTGGCAAATCAGCAACATTTGAGCAGCTACATTTAAGCTGTCTTCAACAGCTCTTTTGTACAGAAGTATACAAAGGACAGGATTCATGAAACTGGCTCCATCTTTCTGTGTATGTCTGTAGGTTTGGGAATTGTATCACAGACCTCACCTGACTTCTCCAATGTTCTGACATATTGTTGGAGCAACAGGCCTGGTCAATATGGTGTGTAGCACCATGC…
c97982.graph_c0	ATGATGATGATGATGATGAAAAGATATATGCACACATAATCAGTGCTGTGTTACCCATCAGGGATACACAGTAGTTGGTTTCAGGTGAGGTCAGGAGTGCGACAGGGAAGTTCTTGCTAACTATAGACAAAGTAGTGAGAAGAGTCAATGATTTGGGCAATAGGGGCATTGCTTGGAATCTCACAACACAGCTAGAGGAATTATTTGTAGATGACGTTGCACTTTTGGCACACACAAAGAGGATATCTAAGAGAATCTGGATTATATTGGATTCTGTGTTGATCATGGTTTTATTATGGGTCCTACCGTATCTGTACTCCCTTTCTGCTCCGGACTACAGTTGCTTCTTATATACCCATGGCTGGCAGTAAAAGCATGCACTTCTGTATGCACCCTGCA…
c98604.graph_c0	CAACAGATATGTCCTTGGAAAACCTAGCCAGAAGTCGTCCTACTGGTGTTGTATCAAAGAACTGGACAGGGCAGGCTAGGACATTTGTAATCAGGTCCTCATGAATGATACGGCACGAACGTTGGTGTCTCCAAGCTCTCAGGTTACTAAAGATCACAATCGCTAGTGTTCCTAGTATTCCCCACAGAGCATGTATGCCCAGGTAATAATTATTCGCCTGCTCCCTCAGTGGACTGTCAGCTGACACAGACACGTTGTTGAGGAGTGGGCTGTCCACCCAAAACGACAACCAGAAGCCTGCCGTCGCATCAAGGCAGTTGAAGCTGAAATACAGCAGAGCCATGGTAGCCATTGACAGGTAGCCAATGGATCTGATGTATGTCTTATAAACAGACCATT…
c99282.graph_c0	CCACAGCTCCCATGAGCTCATCCAGCAGTGGTAGCTGCTTCATTCCATCCAGTGTAGACTACAGGTGGACTGTTGAACCATCGCATGCTTCCCTAGCCAGGAATTTGTTGCAGTCAGGTCCAGGATTTTCAGAAAGTTCTGTAGAAAGCCGCTACCATCTGGAATCCCTCTTGAAAACAGAAGATCAGTTGATTGAAAAACCTGATGTTGCTGCCAGGGCATCTTCAGATGTTCACCTTGATGGTGGCAGGCACATTCCTGCGTTTCACCAGCTACTGCCGGGAAGCTCAGATTCCTCAGTTCTGGCGGAGATATATTCCTTTGACTCATCAACTAATGATGATCTTCCTGACAAAAACCTCTGGGAGAAGCTTGAGATAAGCATGAGATGTCACGAGA…
c99354.graph_c0	GGAGAAGAGACCGGAGCGCTTATGAAGCAATCCCATCGTCAAGGTGATCTTTCCAAATAAAAAACAATTTGTTAACAATTCACAATTTTTGCAATGCAAAGTATTTTGTTAGAAATAAAAATAACAGTCACTGGTAACAACAGGGAAGATTGTGCGAATGCTGTCACAGATTTGGCCATGAGTACTTAATGTGCATGTTTGTCTAGCTCACGGGAAGAACAACTGTCGTCACGCTACGGGAGCACTTTTCCCAGCTGGGGATTTAATGCCTCTTGCCCAGGCAGTTACCACGCTTGTGTACAGGCCAGAATTTGTACTTTCCACTTGAGATGAACTTGACAATGTTATAAAAACTTTGTACCTTGCTACATACTTACAACAATATGGGGGATGGTCTGA…
c99618.graph_c0	ATAATTACCTTGCTGGGATTTGAATCTGTCACCTCCGGATGGTGACAGAACCCTCCTGTGTGAGAAATGCACTTAAGAGTCTTGACCAACTAGACACCCTTTAGGGGTGTACATCAAACAAGTATCTATTTCTCTACTCTATATTTGTGAGTGCCGATTAGTACCTGCGAATTTGTGTGCTATATAGCACCTATACTACTGGATGCATGTGAAATGTGGACAATTAACAGGCAGACTGAGAAACATCTAATGGCAGTGGTGATGTGGTTTTTGAGGAGAATGC
c99781.graph_c0	TGCTGTGTGAAAAATGCATTTAATACTCTTGGTCAACTAGACACCCCTTAAAATGGGAGCTAGGACATTTTCTGGGTAGTACAGACAATCGGCGTTATATGGACCACATCACCCAGCTAGTACTGACATGAAACAAGGACCACACAGCTAATGTGTTTCCAATTACATAAAAGCGATCGTTTACGATTGTTGACTTTTAGATTGTACCTTGTTCTCGCACACTTTCCTAATTATGTGAATAACATATTCATACAGCTTTTCACAGTCAGTCAAATGAATGACTACTTGTGAATGTTGGAATGATTGATCTGTTGTACGAATAATTCATTAAGTTTAAATTCGCTTGGAAACAAAAAATATGACAATGTGTGAG
c99836.graph_c0	CCAGGTGTCCCAGCCGTGAGGTCCTCGTTTGAACAACTTGTCAGCCTGTATGTCTCTCTCAGTGTCCAGGTGCTCGAACTCAATCCTGCCGCTGTAGAACGGGTTGGTTGTGAAGAGATTGGTGTAGGGATCCGTGTAGTTGACAAAAGTGAAGGTGCGGGGCAACTGTTGGGTGACCCGTGTCCAGTCCCAGTACGGCACACCCACGGGCGACCCGTGGCGCCTCAGGGCGTCCTCGAACTGCACCGTGTACAGGCGATGCCACTGGAGGAAGGACGGTCCACCGTGGATACAGCAGGCGTATCTGTGGCTGGCTTCAGGGCTGGGGCACAGCGGTGGGATGGCGTGGAAGGATGCGATGGACTGGTAGCCGTCTGCCGAGTGGTCGGCCTTGAGGGC…
c99968.graph_c0	TGTAGTGTAACACGTCCTCATAAAATGTGTGCCACATAATTTTCAGAATGTGATGACAATTGTGTGGGAATGAAAGGTAGACTGGGAAGCTACCAGGGCACTCCACATTATTCTGTGGCCTAGAATATGTGAAGGCAAAAACTTCACACCTCAGTGGCATTAACTCTTTCGCTACCACCCGGTTTACCATCAGCAGCCCAACGGGAGGGAACTAGCACTGTGTTTAGGCACTTGTCATACGTTCTTGGTAGCTTAGCATATTTAGAGATCAGCCTGTGATGCATTCTTGGTAGCAGAAGAGTTAATAGCATGGAACTACTTTTTATTATAGCTCCCTTATATCCAGCATTGTACCTTAAAAAGTCTTCTAATCAGTTATGTCCAGGTGAGTCAGTGGGC…
