# Supplementary material for: Sequencing of Transcriptome and Small RNA Revealed the Xenobiotic Metabolism-Related Genes and Potential Regulatory miRNA in Asian Tramp Snail
Source: Front Genet. 2021 Jan 13;11:595166. doi: 10.3389/fgene.2020.595166 (PMC7838618; doi:10.3389/fgene.2020.595166)
Supplement: Supplementary file 9 [file Table_11.xlsx]

## Sheet: Table S11
Supplementary Table 11. Summary of miRNAs that could target xenobiotic metabolism genes
miRNA	miRNA sequence	target gene ID	target gene nt sequence	target gene AA sequence	Family	subfamily
bsi-miR-novel5	ccacauggccauguuguaacu	c131511.graph_c1	AAACGTACAATCCTGATTCATTCAATCTGGCAGAATCCTTGAACATTTTATTCTTACCTTCTGTCAGTCATTATGCACAAAAAACACACCTACAAGTGTCCCACAACACATCGTCCATATCTGCCATACATTATGCACACAAAACACACCTACAAGTGTCCCGCAATACAGCTTTCAACATTATTACAAACGACAACTTCATGCACACAACATGAACAAACCAAAACACAGAGAGGGAACATAATCATACAAAGTGATACATTCTGGGAGGAAACTACAGGTCCTGACTCTTATCTTCTGATGAGGAATTTTGATTTGAAGTCTGGAGGCATTGGAATGAGGCCTCGTTTGCGCTCGGCCGAGGGCAGCTGGCCAGTGACATCTGACTCTATGTTGAAG…	MSIYIAVHFLIDQIYNNPNISVVVSVSSLLLWLSIRRPYDIPPNPWFIFPIIGHRPLLRGDPVLCLRRLRKELGEVFSVYIDAQLVIVVNGLAAIKEAFMTRGEEFHWRPNTRTCDLFHFGVICNSGREWREQRRVTELGLQHVSPGVAVFVRREAAHLTTALQQEEGKAVDPKMLLHAAVFNALTSVIFSRRLDYKDTLIEKVVTRFKENLELFSDSKFPNFFPFQKFLMGDFFDVKFLRINMTEIHQKVINPVFEEHREEYNDEQVVDFLDVYLREIKASKNIKGTTVEEKSCQAVVYDLLWHGTTTTAATLYWAVVFILRHPKVVDKVREELAGVFTKTDTGDAQPGAEGSKAATDYPAYFRAFVHEVQRCANISPLSMAHAVAKEKFLKGYRIPG…	CYP2	CYP2C30
bsi-miR-novel6	ucaaggucauauucgcagggcucg	c122943.graph_c0	GTCTCTCTTCTGCTGGGCAGGAGCCGAGATGAGCGTCTCCATTCTCTGTCAGCCGAACTCGGGCACAAGTTTCGTGAGAACCATGGAGTCCCGGCTGTGAGGCCGTCTGTGGTGGTGTATCAATAGCCTGTTTGAATCAGAGAACAGTTAAGTGGAAATGTCGACTACGCGTTGTTGGACAGTGTGATTTCTGTGTAGGTGTAGGAAGTTGGAGTCGTCAACAAAAGAAGTTGCGACACAGACGGCAATCAGTCCCAGCGCGCGGCGTTCTCTAGTTTAACTTCAGTGGGTGATTCAACTGCTTGAGTCATTCAGGTTTTAATTTGCGATAGAGGCAGTTGAGTTGCTCCTGGGATAATCTGAGCAATAAATCCATTCACTTAAAGGATAATTTATAGA…	MSQTSEGFGTFCDTPLWDLDLTWYGSWPQFTQCFQSTILVWVPCGWLWLSTPFYAWYLAHSPRTRVGRTCSWLLILKLIGVCLCIVLSSVNCFNVISNRVPDVDEMVTAEVFAPLLITLTLCLATALTVAERMKRFVTSGVQFVFWLLLSICSLIVFYTDIKLKVYHSDVFSFSVFSIQFSLYLVEFILHCFAEKPVETSTTDKQQSPEIAGSFPSRLTFWWLNPIMAQGYREPLTEEDMPDLHPRDKCQTVVPKFLYYWMRALAFWKTRSKTQDPTVPSACQYQAIASINTTPADNEQASLLRNGLAQNGNGHEKRMPQQSSSGPSLSWILFRTFWKEFLLSQIWKVFSDILAMCSPLILGQLVDYVVDPDSESWNGYVLAAGLFISTILQSILYHQV…	ABC	C
bsi-miR-novel6	ucaaggucauauucgcagggcucg	c98604.graph_c0	CAACAGATATGTCCTTGGAAAACCTAGCCAGAAGTCGTCCTACTGGTGTTGTATCAAAGAACTGGACAGGGCAGGCTAGGACATTTGTAATCAGGTCCTCATGAATGATACGGCACGAACGTTGGTGTCTCCAAGCTCTCAGGTTACTAAAGATCACAATCGCTAGTGTTCCTAGTATTCCCCACAGAGCATGTATGCCCAGGTAATAATTATTCGCCTGCTCCCTCAGTGGACTGTCAGCTGACACAGACACGTTGTTGAGGAGTGGGCTGTCCACCCAAAACGACAACCAGAAGCCTGCCGTCGCATCAAGGCAGTTGAAGCTGAAATACAGCAGAGCCATGGTAGCCATTGACAGGTAGCCAATGGATCTGATGTATGTCTTATAAACAGACCATT…	MNLFVQACTLTGPLIVKLLIEFMSYDDEPDWHGYMLAAALFVVATMGQLMFEFYIFQTHKFGLSVKTALYSAIYRKTLCLSSEARQKLSSGEIVQLLSKDCDAIGTLTDEGFALIECPLELIVGLILVYRTVGVAMFAGLAAMGVLFVVNNFAVTKHAHYDRQLKKYADERMKIASQVLSGIKVLKLYAWEEAFKNRISAIRKKELAAILKYDLFRFFITFAWTGAVGWMLYFIYMTYILVDEQHHLKASTVFVTIAYMVYIRKCANCLATVTDYIISGVNSAQRVAKFLLLNEIEKEAVTPKSAKNSVSGGDAVSISHGTFTWSASGEPALNNIHVNVPAGSLVAVVGIVGSGKSSLLSAILGEMVVQEGSVHKEGTIAYIPQEAWIQNDSVRNNILF…	ABC	C
bsi-miR-novel8	ccaugacaguugguggaguagu	c106892.graph_c0	CGGGCGGACATGTGTGTAGTGGAAGAATATAACGCGGGCGGACATGTGCGTAGTGGAAGAGTATAACGGGGGCGAACATGTGTGTAGCACTAAAATAGTCAGGGAGGACTGATCGCGGCAGATGTGTGGAAAATCAAGATGGGAGTCAGGCCATCCATTGCTCTGATTGTGTGGTTGCTAATCATTGGCCTGATAGTCTCAGAGGCTGCCAATGGCCTCCTGCAAACAACGTTGGGCTCAGTAGAGGGAACCGTTGTTCAACACAACGGAACTGGAGTCAGTGTCTACTACGGCATTCCGTACGCCAAGCCTCCAATTGGAGACTTACGATTCAAACCCCCTGAGCCAGCTGCGGCCTGGGCGTTAACCCTGAACGCCACCCGCCCACCAAACTCCTGC…	MGVRPSIALIVWLLIIGLIVSEAANGLLQTTLGSVEGTVVQHNGTGVSVYYGIPYAKPPIGDLRFKPPEPAAAWALTLNATRPPNSCWQLLDTSPNRPARVEMWNANTNLSENCLYLNMWIPETEGPKAIMVWIYGGGFWGGTSTLSLYNGLTLAARNNVIVVSFNYRVGPFGFLYCGTPDCPGNVGLLDQVLALKWVKDNAANIGGDPGKITIFGESAGGVSVGLHMMSPLSRDLFTYGMMMSSTPLAYWAIQSHESAVNRTKRLACFLNCSIHDTDSIVAYLRTVSPQLLTQAQWRLPSFYFDLTVAPVVDGAFLPKHPSELMAEGLVKNTSIITGAVKDEGTYWLFYGFKDIFRERDPNPVSPSQYATVVQGILAPLGDNFTSDSIRRLTMNEYFE…	CCE	J
